# Supplementary material for: Role of nuclear protein Akirin in the modulation of female reproduction in Nilaparvata lugens (Hemiptera: Delphacidae)
Source: Front Physiol. 2024 Jul 9;15:1415746. doi: 10.3389/fphys.2024.1415746 (PMC11264338; doi:10.3389/fphys.2024.1415746)
Supplement: Supplementary file 2 [file Table2.XLSX]

## Sheet: RNASeqPower
compare	depth	dispersions	sample_number	effect	false_positive_rate	power
dsAkirin vs dsGFP	60.1641	0.0647925	3, 3	2	0.05	0.999956
