# Supplementary material for: Role of nuclear protein Akirin in the modulation of female reproduction in Nilaparvata lugens (Hemiptera: Delphacidae)
Source: Front Physiol. 2024 Jul 9;15:1415746. doi: 10.3389/fphys.2024.1415746 (PMC11264338; doi:10.3389/fphys.2024.1415746)
Supplement: Supplementary file 8 [file Table1.XLSX]

## Sheet: heatmap
geneID	FPKM values						gene_name	gene_chromosome	gene_description
	dsGFP1	dsGFP2	dsGFP3	dsAkirin1	dsAkirin2	dsAkirin3
111045093	1.72609	1.01715	1.10381	0	0	0	LOC111045093	NW_019105787.1	zinc finger protein 776-like
111050826	73.8491	103.034	53.1745	22.636	33.7945	36.4684	LOC111050826	NW_019105574.1	zinc finger protein 593 homolog
111059942	1.33349	1.41445	1.61368	2.28306	2.47286	4.38473	LOC111059942	NW_019108881.1	zinc finger CCCH domain-containing protein 13-like
111061082	0.239009	0.563376	0.305688	0	0	0	LOC111061082	NW_019109885.1	zinc finger BED domain-containing protein RICESLEEPER 1-like
111045695	0.921394	1.53839	2.45509	9.52141	4.8217	5.581	LOC111045695	NW_019105827.1	xanthine dehydrogenase-like
111046675	2.85855	2.26759	2.53109	7.69072	4.73927	8.30846	LOC111046675	NW_019105900.1	xanthine dehydrogenase-like
111058390	1.80623	3.19313	4.06783	8.61461	11.8482	6.86332	LOC111058390	NW_019108056.1	WW domain-binding protein 11-like
111048811	1.97357	0.787832	0.854956	0	0	0	LOC111048811	NW_019106100.1	WSC domain-containing protein ARB_07870-like
111063911	16.8983	12.2696	13.8938	35.5001	44.322	25.0666	LOC111063911	NW_019120489.1	wnt inhibitory factor 1-like
111060874	2.13668	2.29924	1.60402	0	0	0	LOC111060874	NW_019109723.1	WD repeat-containing protein 82-like
111049247	1.88359	1.51629	1.19378	2.80737	3.43679	3.05601	LOC111049247	NW_019106145.1	WD repeat-containing protein 7
111061174	13.9642	14.8311	13.1873	39.0657	29.0343	45.5231	LOC111061174	NW_019109973.1	V-type proton ATPase subunit D-like
111061731	0.646022	2.0802	1.19511	0.0366802	0	0.119787	LOC111061731	NW_019110445.1	V-type proton ATPase subunit a-like
111061268	66.5868	71.9711	74.4042	11.712	8.87785	11.081	LOC111061268	NW_019105622.1	vitellogenin-like
111057493	58.4804	58.7166	67.863	19.4367	27.5053	12.4481	LOC111057493	NW_019107682.1	vitellogenin-like
111061289	30.7823	39.0131	44.1377	15.4647	13.3164	6.33137	LOC111061289	NW_019105622.1	vitellogenin-like
111061279	59.5266	64.7208	66.6069	10.8044	12.0449	11.2013	LOC111061279	NW_019105622.1	vitellogenin-1-like
111052579	2.15481	1.99538	2.34256	0.995087	0.622512	0.958917	LOC111052579	NW_019106592.1	vitellogenin receptor
111057385	35.0515	44.6916	39.7601	89.7236	89.659	79.9176	LOC111057385	NW_019107651.1	very long-chain specific acyl-CoA dehydrogenase
111059603	1.39966	1.54649	1.56637	2.68875	5.77268	4.54173	LOC111059603	NW_019108641.1	venom protease-like
111052236	0.651731	0.0960134	1.25033	2.50396	3.0348	3.00771	LOC111052236	NW_019106541.1	venom dipeptidyl peptidase 4-like
111058678	2.63915	3.91195	2.76525	7.74595	3.01425	14.0533	LOC111058678	NW_019108171.1	venom carboxylesterase-6-like
111048683	8.30254	9.43562	12.2874	26.9644	31.6231	21.1421	LOC111048683	NW_019106085.1	vascular cell adhesion protein 1-like
111060875	2.98726	5.01697	1.79093	0	0	0.0646222	LOC111060875	NW_019109723.1	vanillin dehydrogenase-like
111050958	0.950116	1.49303	1.65399	2.76924	3.98884	2.40552	LOC111050958	NW_019106363.1	vam6/Vps39-like protein
111054065	1.07452	0.949799	0.458098	0.0949044	0	0	LOC111054065	NW_019106828.1	vacuolar protein sorting-associated protein 74-like
111061180	2.00692	1.1404	0.55003	0	0	0	LOC111061180	NW_019109976.1	vacuolar protein sorting-associated protein 51 homolog
111061533	0.839958	2.42276	1.01775	0	0	0	LOC111061533	NW_019110270.1	vacuolar protein sorting-associated protein 35-like
111045106	0.980122	0.742589	0.335774	0	0	0	LOC111045106	NW_019105787.1	vacuolar protein sorting-associated protein 17-like
111061207	4.54379	5.06411	5.17973	0.104691	0.157701	0	LOC111061207	NW_019109996.1	vacuolar calcium ion transporter-like
111048841	4.28404	4.74848	3.3484	0.0360358	0	0.0392274	LOC111048841	NW_019106100.1	urea amidolyase-like
111064601	0.592668	1.397	1.13701	0.157037	0	0	LOC111064601	NW_019105663.1	uracil-DNA glycosylase-like
111062576	1.85351	1.87241	0.507986	5.78817	4.86149	4.9261	LOC111062576	NW_019111992.1	UPF0669 protein C6orf120 homolog
111061126	1.91228	1.78975	2.48174	0.268248	0	0	LOC111061126	NW_019109928.1	UPF0613 protein PB24D3.06c-like
111060631	1.40484	1.71483	1.2834	0	0	0	LOC111060631	NW_019109496.1	UPF0588 membrane protein C20F10.02c-like
111049216	2.57931	2.58683	2.90238	0.985717	0.712718	0.729655	LOC111049216	NW_019106144.1	UPF0047 protein YjbQ
111064266	1.21535	0.915774	1.50981	0.696843	0.397608	0.637882	LOC111064266	NW_019105643.1	unconventional myosin-Va
111061919	2.07072	1.39969	0.350525	0	0	0	LOC111061919	NW_019110656.1	uncharacterized zinc-type alcohol dehydrogenase-like protein YogA
111061877	0.897921	0.944874	0.574211	0	0	0	LOC111061877	NW_019110610.1	uncharacterized WD repeat-containing protein C3D6.12-like
111061447	1.46338	1.29351	0.280744	0	0	0	LOC111061447	NW_019110213.1	uncharacterized WD repeat-containing protein C343.17c-like
111048827	0.752594	1.55222	0.721914	0	0	0	LOC111048827	NW_019106100.1	uncharacterized transporter C530.02-like
111048821	2.14298	1.44322	0.195773	0	0	0	LOC111048821	NW_019106100.1	uncharacterized transporter C1002.16c-like
111061356	1.36034	2.00406	2.10231	0	0	0	LOC111061356	NW_019110133.1	uncharacterized TLC domain-containing protein C17A2.02c-like
111058975	2.7154	3.30028	0.81397	0	0	0	LOC111058975	NW_019108304.1	uncharacterized THOC5 family protein-like
111043892	1.08296	0.777771	0.779111	0	0	0	LOC111043892	NW_019105706.1	uncharacterized sugar kinase YDR109C-like
111061773	0.890393	1.31173	1.28114	0	0	0	LOC111061773	NW_019110465.1	uncharacterized protein YMR178W-like
111060944	0.686086	1.4728	0.940167	0	0	0	LOC111060944	NW_019109784.1	uncharacterized protein YIL067C-like
111048532	2.72581	6.02353	4.02261	8.16697	8.70365	9.52534	LOC111048532	NW_019106066.1	uncharacterized protein DR_0269-like
111045210	1.78741	0.997854	1.35359	0.411288	0.18774	0.488417	LOC111045210	NW_019105796.1	uncharacterized protein CG10915
111062058	1.09052	1.75776	1.47679	0	0	0	LOC111062058	NW_019110872.1	uncharacterized protein C663.15c-like
111061108	2.69896	0.367027	1.59319	0	0	0	LOC111061108	NW_019109918.1	uncharacterized protein C5E4.10c-like
111060925	0.52885	0.647257	0.81947	0	0	0	LOC111060925	NW_019109770.1	uncharacterized protein C24H6.11c-like
111060822	1.61993	1.86147	0.776948	0	0	0	LOC111060822	NW_019109672.1	uncharacterized protein C24B11.08c-like
111050357	1.86851	2.7527	3.58468	12.2123	14.7499	8.98237	LOC111050357	NW_019106282.1	uncharacterized protein C18orf8-like
111061367	0.41728	1.47537	0.720485	0	0.0666197	0	LOC111061367	NW_019110135.1	uncharacterized protein C18B11.02c-like
111060823	0.98298	0.923185	0.353591	0.0488356	0	0	LOC111060823	NW_019109672.1	uncharacterized protein C1604.06c-like
111050405	241.751	257.736	212.967	420.847	413.871	647.202	LOC111050405	NW_019106288.1	uncharacterized PE-PGRS family protein PE_PGRS54-like
111061530	17.6181	22.81	12.1282	0.16476	0	0.358706	LOC111061530	NW_019110270.1	uncharacterized oxidoreductase YdgJ-like
111061199	1.71671	2.20029	1.97607	0	0	0	LOC111061199	NW_019109983.1	uncharacterized MFS-type transporter PB1E7.08c-like
111043877	1.03967	1.88904	1.21891	0	0	0	LOC111043877	NW_019105706.1	uncharacterized membrane protein C3B8.06-like
111043882	0.847425	1.04868	0.541919	0	0	0	LOC111043882	NW_019105706.1	uncharacterized membrane protein C1322.03-like
111064600	10.5198	10.3514	8.75817	0.157777	0	0	LOC111064600	NW_019105663.1	uncharacterized LOC111064600
111064544	2.65546	2.13026	3.68169	1.2594	1.79912	1.10062	LOC111064544	NW_019105546.1	uncharacterized LOC111064544
111064509	0.322188	0.223763	0.176602	0.439041	0.936908	0.756717	LOC111064509	NW_019105658.1	uncharacterized LOC111064509
111064505	1.65376	2.18516	1.61905	0.555644	0.544384	0.708125	LOC111064505	NW_019105657.1	uncharacterized LOC111064505
111064449	3.39357	4.75194	4.86673	9.2144	12.4988	7.87904	LOC111064449	NW_019105654.1	uncharacterized LOC111064449
111064436	30.8999	31.4035	24.915	6.17024	5.60054	7.87925	LOC111064436	NW_019105653.1	uncharacterized LOC111064436
111064386	1.46289	1.47781	1.80419	8.63834	7.5071	2.71253	LOC111064386	NW_019105545.1	uncharacterized LOC111064386
111064300	22.6269	21.7834	25.4341	10.5732	10.758	11.2314	LOC111064300	NW_019105645.1	uncharacterized LOC111064300
111064298	16.6708	17.8815	21.3815	0.595578	0	0	LOC111064298	NW_019105644.1	uncharacterized LOC111064298
111064265	15.8562	14.3813	12.8291	33.3186	30.928	33.0483	LOC111064265	NW_019105643.1	uncharacterized LOC111064265
111064071	9.4449	13.0238	6.40231	3.50362	5.02634	5.3395	LOC111064071	NW_019105633.1	uncharacterized LOC111064071
111064069	0.135879	0.480428	0.782041	1.51215	1.89818	1.94002	LOC111064069	NW_019105633.1	uncharacterized LOC111064069
111063834	0.762496	0.919076	0.664921	0.0551007	0	0	LOC111063834	NW_019117894.1	uncharacterized LOC111063834
111063681	6.06557	6.47078	2.60821	0	0	0.0904924	LOC111063681	NW_019116361.1	uncharacterized LOC111063681
111063639	0.356408	1.02387	1.02564	0	0	0	LOC111063639	NW_019115955.1	uncharacterized LOC111063639
111063469	9.79229	17.0567	10.7744	1.14469	3.90841	4.23665	LOC111063469	NW_019115078.1	uncharacterized LOC111063469
111063374	0.231992	0.205064	1.22394	3.31939	1.57412	4.31599	LOC111063374	NW_019114510.1	uncharacterized LOC111063374
111063290	3.55601	3.84174	3.41104	10.9926	12.3007	13.3338	LOC111063290	NW_019114213.1	uncharacterized LOC111063290
111063200	13.222	25.5659	7.9269	1.97066	3.95799	3.93287	LOC111063200	NW_019113884.1	uncharacterized LOC111063200
111063117	20.187	19.7604	23.5239	95.0173	86.9109	58.4024	LOC111063117	NW_019105628.1	uncharacterized LOC111063117
111062995	13.309	15.9872	13.4212	34.8576	28.6033	28.2003	LOC111062995	NW_019113169.1	uncharacterized LOC111062995
111062953	4.02448	2.668	3.21702	7.73106	9.63777	9.57659	LOC111062953	NW_019112990.1	uncharacterized LOC111062953
111062909	9.09219	8.10549	10.5106	3.52103	3.65999	5.91744	LOC111062909	NW_019112847.1	uncharacterized LOC111062909
111062869	3.66924	3.04062	3.81296	0.668405	0.305105	0.992189	LOC111062869	NW_019112704.1	uncharacterized LOC111062869
111062821	15.7258	15.5685	4.22374	0.333346	0.836889	0.544305	LOC111062821	NW_019112584.1	uncharacterized LOC111062821
111062639	1.06747	1.5726	1.59282	4.61978	7.00632	2.77105	LOC111062639	NW_019112153.1	uncharacterized LOC111062639
111062638	18.1225	14.9013	21.8307	40.8715	45.418	42.3034	LOC111062638	NW_019112146.1	uncharacterized LOC111062638
111062469	8.76288	8.4373	7.05474	31.8428	35.7248	36.1525	LOC111062469	NW_019111718.1	uncharacterized LOC111062469
111062409	51.2031	67.8895	26.7121	12.6745	24.2014	24.6794	LOC111062409	NW_019111556.1	uncharacterized LOC111062409
111062332	10.3701	7.40364	9.3735	17.7546	19.1032	18.4643	LOC111062332	NW_019111382.1	uncharacterized LOC111062332
111062306	1.92242	2.22212	2.2696	6.70025	5.194	5.24634	LOC111062306	NW_019111340.1	uncharacterized LOC111062306
111062182	11.0545	15.2677	10.8689	4.39361	5.07402	4.1849	LOC111062182	NW_019111113.1	uncharacterized LOC111062182
111062065	5.01204	3.34359	3.9006	0.977224	1.81174	1.22743	LOC111062065	NW_019110888.1	uncharacterized LOC111062065
111062047	2.66883	3.44027	1.60002	0	0	0	LOC111062047	NW_019110863.1	uncharacterized LOC111062047
111062021	1.88454	1.96867	1.80772	0	0.13676	0.592983	LOC111062021	NW_019110829.1	uncharacterized LOC111062021
111061963	1.88871	1.52638	1.29408	3.86058	3.35999	2.89506	LOC111061963	NW_019110723.1	uncharacterized LOC111061963
111061914	6.70642	9.50219	5.20319	0.0783961	0	0	LOC111061914	NW_019110656.1	uncharacterized LOC111061914
111061868	1.19703	1.3226	0.717642	0	0	0	LOC111061868	NW_019110585.1	uncharacterized LOC111061868
111061866	2.23199	2.20502	1.63724	0	0	0	LOC111061866	NW_019110585.1	uncharacterized LOC111061866
111061834	2.22142	3.10898	3.37387	11.4777	8.86637	9.29064	LOC111061834	NW_019110544.1	uncharacterized LOC111061834
111061788	77.0575	79.44	71.7856	181.586	186.309	147.845	LOC111061788	NW_019110471.1	uncharacterized LOC111061788
111061737	1.53041	1.04059	0.564626	0	0	0	LOC111061737	NW_019110445.1	uncharacterized LOC111061737
111061734	0.655108	1.15813	0.241693	0.0400573	0	0	LOC111061734	NW_019110445.1	uncharacterized LOC111061734
111061733	2.14662	2.15044	1.92184	0	0.0571187	0	LOC111061733	NW_019110445.1	uncharacterized LOC111061733
111061732	1.22816	0.799916	0.930073	0	0	0	LOC111061732	NW_019110445.1	uncharacterized LOC111061732
111061717	2.55598	3.16301	0.980714	0.13545	0	0	LOC111061717	NW_019110432.1	uncharacterized LOC111061717
111061672	1.00826	1.33684	0.773726	0	0	0	LOC111061672	NW_019110381.1	uncharacterized LOC111061672
111061671	0.732382	1.7067	0.830258	0	0	0	LOC111061671	NW_019110381.1	uncharacterized LOC111061671
111061669	2.63408	1.81092	1.40372	0	0.0778772	0	LOC111061669	NW_019110381.1	uncharacterized LOC111061669
111061640	6.59665	3.93844	7.49337	11.5913	16.5828	12.4176	LOC111061640	NW_019110360.1	uncharacterized LOC111061640
111061564	1.41903	1.00345	0.136118	0	0	0	LOC111061564	NW_019110299.1	uncharacterized LOC111061564
111061560	7.8492	9.93836	3.45937	0	0	0.091783	LOC111061560	NW_019110299.1	uncharacterized LOC111061560
111061559	5.67825	8.53255	2.90495	0.0752274	0	0.0818902	LOC111061559	NW_019110299.1	uncharacterized LOC111061559
111061469	0.876504	1.29127	0.210193	0	0	0.0632035	LOC111061469	NW_019110222.1	uncharacterized LOC111061469
111061466	0.643767	1.13808	0.741028	0	0	0	LOC111061466	NW_019110222.1	uncharacterized LOC111061466
111061455	1.65466	1.37656	1.02702	0	0	0	LOC111061455	NW_019110213.1	uncharacterized LOC111061455
111061451	1.41638	2.50395	1.9021	0	0	0	LOC111061451	NW_019110213.1	uncharacterized LOC111061451
111061438	1.71322	3.63446	0.986029	0	0	0	LOC111061438	NW_019110204.1	uncharacterized LOC111061438
111061434	1.02793	2.08981	0.986029	0	0	0	LOC111061434	NW_019110204.1	uncharacterized LOC111061434
111061432	6.63705	3.81332	3.66073	0	0	0.287153	LOC111061432	NW_019110204.1	uncharacterized LOC111061432
111061431	3.78227	2.54723	1.03659	0.429503	0	0	LOC111061431	NW_019110203.1	uncharacterized LOC111061431
111061406	3.13242	3.27224	2.73157	0	0	0	LOC111061406	NW_019110184.1	uncharacterized LOC111061406
111061404	1.54459	1.56034	0.952473	0	0	0	LOC111061404	NW_019110184.1	uncharacterized LOC111061404
111061403	2.67589	3.42966	4.10689	0	0	0	LOC111061403	NW_019110184.1	uncharacterized LOC111061403
111061363	2.57575	4.55354	1.82621	0.0890202	0	0.193809	LOC111061363	NW_019110135.1	uncharacterized LOC111061363
111061358	2.17368	3.736	1.15837	0	0	0.208988	LOC111061358	NW_019110133.1	uncharacterized LOC111061358
111061307	0.307854	0.598664	0.0885914	0.0244713	0	0	LOC111061307	NW_019110080.1	uncharacterized LOC111061307
111061200	3.54493	3.48161	1.88912	0	0	0	LOC111061200	NW_019109983.1	uncharacterized LOC111061200
111061177	1.00631	1.90608	0.896339	0.0571369	0	0	LOC111061177	NW_019109976.1	uncharacterized LOC111061177
111061146	0.6782	0.171279	0.650552	0	0	0	LOC111061146	NW_019109943.1	uncharacterized LOC111061146
111061131	10.4763	13.1482	7.0575	0.0953546	0	0.0346	LOC111061131	NW_019109928.1	uncharacterized LOC111061131
111061129	1.28144	1.1327	0.546313	0	0	0	LOC111061129	NW_019109928.1	uncharacterized LOC111061129
111061121	1.0398	1.03769	0.740012	0.0266624	0	0.0725596	LOC111061121	NW_019109926.1	uncharacterized LOC111061121
111061111	0.703724	1.86612	2.70015	0	0	0	LOC111061111	NW_019109918.1	uncharacterized LOC111061111
111061107	0.570816	2.01823	1.36887	0	0	0	LOC111061107	NW_019109918.1	uncharacterized LOC111061107
111061089	37.7717	30.9272	21.3578	8.21729	12.6954	11.0093	LOC111061089	NW_019109896.1	uncharacterized LOC111061089
111061071	12.4585	14.5363	11.2677	0.28295	0	0	LOC111061071	NW_019109880.1	uncharacterized LOC111061071
111061013	1.94039	1.37213	0.372258	0	0	0	LOC111061013	NW_019109837.1	uncharacterized LOC111061013
111061012	2.61382	2.68653	1.51602	0	0	0	LOC111061012	NW_019109837.1	uncharacterized LOC111061012
111061011	1.05144	0.890669	0.420241	0	0	0	LOC111061011	NW_019109837.1	uncharacterized LOC111061011
111061009	1.2216	1.3835	1.53799	0.091036	0	0	LOC111061009	NW_019109837.1	uncharacterized LOC111061009
111061002	3.14551	5.25857	4.32914	1.73938	2.51094	2.01178	LOC111061002	NW_019109832.1	uncharacterized LOC111061002
111060996	1.55195	1.8005	0.976952	0.115654	0	0	LOC111060996	NW_019109831.1	uncharacterized LOC111060996
111060995	1.85439	1.49013	0.808544	0	0	0	LOC111060995	NW_019109831.1	uncharacterized LOC111060995
111060967	5.56083	4.65665	4.63228	0.116324	0.116816	0	LOC111060967	NW_019109807.1	uncharacterized LOC111060967
111060902	2.68006	2.22962	4.61233	6.1405	6.2294	7.23003	LOC111060902	NW_019109752.1	uncharacterized LOC111060902
111060854	1.16397	0.771643	1.53521	2.89136	2.55516	5.9172	LOC111060854	NW_019109697.1	uncharacterized LOC111060854
111060819	1.8299	2.07527	0.993568	0.0823351	0	0	LOC111060819	NW_019109672.1	uncharacterized LOC111060819
111060787	0.783369	1.03866	0.300574	0	0.0625333	0	LOC111060787	NW_019109635.1	uncharacterized LOC111060787
111060784	0.516667	0.848147	0.354003	0	0	0	LOC111060784	NW_019109635.1	uncharacterized LOC111060784
111060778	1.04062	1.26477	0.499101	0	0	0	LOC111060778	NW_019109635.1	uncharacterized LOC111060778
111060763	7.01422	8.26672	8.626	3.5741	2.87137	2.17877	LOC111060763	NW_019109622.1	uncharacterized LOC111060763
111060759	3.75088	1.79589	0.599662	0.496928	0.124758	0	LOC111060759	NW_019109616.1	uncharacterized LOC111060759
111060721	6.26556	3.9762	3.92971	0	0	0	LOC111060721	NW_019109589.1	uncharacterized LOC111060721
111060666	0.888118	0.57093	0.774467	0	0	0	LOC111060666	NW_019109533.1	uncharacterized LOC111060666
111060661	1.30571	3.46243	1.98309	0	0	0	LOC111060661	NW_019109533.1	uncharacterized LOC111060661
111060643	15.667	12.8767	21.0924	34.7393	37.2998	32.3459	LOC111060643	NW_019109510.1	uncharacterized LOC111060643
111060636	1.76379	1.72317	2.04807	0	0	0.160654	LOC111060636	NW_019109496.1	uncharacterized LOC111060636
111060635	1.72256	3.65427	0.881247	0	0	0	LOC111060635	NW_019109496.1	uncharacterized LOC111060635
111060614	6.22836	8.2581	3.8834	0	0	0	LOC111060614	NW_019109480.1	uncharacterized LOC111060614
111060612	0.921208	1.05856	0.662741	0.0732268	0.0735365	0	LOC111060612	NW_019109480.1	uncharacterized LOC111060612
111060517	9.40802	14.872	17.4283	39.1332	46.8882	28.5574	LOC111060517	NW_019109367.1	uncharacterized LOC111060517
111060279	0	2.67688	2.66287	8.82668	9.87128	4.58585	LOC111060279	NW_019109171.1	uncharacterized LOC111060279
111060223	9.13769	9.89023	6.08197	1.77883	2.97725	2.7432	LOC111060223	NW_019109113.1	uncharacterized LOC111060223
111060077	50.2203	43.7124	54.6984	32.5124	7.83054	19.7074	LOC111060077	NW_019105617.1	uncharacterized LOC111060077
111059889	49.7841	42.329	46.5418	20.352	26.4307	12.65	LOC111059889	NW_019108846.1	uncharacterized LOC111059889
111059873	101.892	85.9563	63.1378	31.0379	30.7239	36.683	LOC111059873	NW_019108831.1	uncharacterized LOC111059873
111059861	4.92607	8.70854	9.71303	19.3611	20.3168	18.471	LOC111059861	NW_019108823.1	uncharacterized LOC111059861
111059798	15.7029	15.9144	14.024	5.91831	5.61916	6.4425	LOC111059798	NW_019108776.1	uncharacterized LOC111059798
111059782	103.706	127.285	113.229	21.7638	57.6294	54.1998	LOC111059782	NW_019108762.1	uncharacterized LOC111059782
111059770	10.0645	12.7884	9.05086	4.62517	4.26813	3.67406	LOC111059770	NW_019105615.1	uncharacterized LOC111059770
111059699	13.1757	6.60703	9.47892	6.24372	1.21357	2.08287	LOC111059699	NW_019108706.1	uncharacterized LOC111059699
111059662	0.263683	0.932302	1.1382	2.30561	3.99927	2.85207	LOC111059662	NW_019105614.1	uncharacterized LOC111059662
111059627	104.587	120.624	65.6226	19.3605	30.0213	45.8697	LOC111059627	NW_019108660.1	uncharacterized LOC111059627
111059541	286.845	315.775	240.211	37.8629	26.2806	35.7613	LOC111059541	NW_019108598.1	uncharacterized LOC111059541
111059460	0.394372	0.557752	0.83225	1.41069	3.71479	1.02376	LOC111059460	NW_019108566.1	uncharacterized LOC111059460
111059359	1.71148	3.21474	3.69385	5.78194	7.85571	8.51547	LOC111059359	NW_019108499.1	uncharacterized LOC111059359
111059294	12.9911	16.3105	36.1146	8.15606	9.31346	10.5253	LOC111059294	NW_019108460.1	uncharacterized LOC111059294
111059293	0.715754	1.1537	0.969283	2.57702	1.27715	5.79269	LOC111059293	NW_019108459.1	uncharacterized LOC111059293
111058989	1.73729	1.99063	0.802372	0	0	0.111354	LOC111058989	NW_019108304.1	uncharacterized LOC111058989
111058980	1.01555	2.37241	1.11331	0	0	0	LOC111058980	NW_019108304.1	uncharacterized LOC111058980
111058979	0.474431	0.20968	0.227545	0	0	0	LOC111058979	NW_019108304.1	uncharacterized LOC111058979
111058978	1.18505	0.725189	1.31162	0	0	0	LOC111058978	NW_019108304.1	uncharacterized LOC111058978
111058973	2.3414	4.9671	3.36893	0.186118	0	0	LOC111058973	NW_019108304.1	uncharacterized LOC111058973
111058969	23.3984	31.8957	13.9264	8.40332	13.3897	12.6847	LOC111058969	NW_019108303.1	uncharacterized LOC111058969
111058961	5.33063	6.77331	1.9175	0.397248	0	0.576576	LOC111058961	NW_019108298.1	uncharacterized LOC111058961
111058903	12.0882	11.9124	16.3746	42.5907	37.9461	43.6066	LOC111058903	NW_019108277.1	uncharacterized LOC111058903
111058897	6.72801	3.02963	3.40952	0.807259	1.01334	1.64767	LOC111058897	NW_019105609.1	uncharacterized LOC111058897
111058680	1.66991	0.632602	0.686499	5.12	2.09475	8.87628	LOC111058680	NW_019108171.1	uncharacterized LOC111058680
111058661	3.75552	7.00803	5.00337	0.995087	0.499648	1.62483	LOC111058661	NW_019108160.1	uncharacterized LOC111058661
111058605	9.17151	23.7417	8.16922	5.72819	2.61474	1.41717	LOC111058605	NW_019108137.1	uncharacterized LOC111058605
111058463	2.51822	1.11296	1.91232	0.583839	0.167517	0.453964	LOC111058463	NW_019108077.1	uncharacterized LOC111058463
111058381	0.719066	0.768017	1.00589	0.285793	0.215251	0.362956	LOC111058381	NW_019108053.1	uncharacterized LOC111058381
111058313	0.819871	0.517645	1.29202	0.186204	0.0934959	0.101348	LOC111058313	NW_019108022.1	uncharacterized LOC111058313
111058296	13.309	25.5871	11.0111	5.55415	7.17126	4.17468	LOC111058296	NW_019108018.1	uncharacterized LOC111058296
111058139	4.08351	4.62469	4.33323	2.7388	1.10015	2.36301	LOC111058139	NW_019107954.1	uncharacterized LOC111058139
111058138	6.28362	7.73441	5.40782	3.36102	2.20328	2.74403	LOC111058138	NW_019107954.1	uncharacterized LOC111058138
111058025	6.81458	9.08514	6.86092	21.0185	18.5673	17.8119	LOC111058025	NW_019107900.1	uncharacterized LOC111058025
111058023	0.588073	0.649765	0.84615	2.22043	0.586795	8.77787	LOC111058023	NW_019107900.1	uncharacterized LOC111058023
111057950	35.5965	31.2927	22.3904	6.80333	6.36628	19.8613	LOC111057950	NW_019107875.1	uncharacterized LOC111057950
111057913	2.95431	3.21692	3.36779	5.81989	5.91286	8.1137	LOC111057913	NW_019107859.1	uncharacterized LOC111057913
111057804	5.78653	6.90506	13.5991	25.7584	22.403	31.2944	LOC111057804	NW_019107812.1	uncharacterized LOC111057804
111057691	7.80221	14.3236	10.1708	1.2722	4.95062	3.28908	LOC111057691	NW_019107773.1	uncharacterized LOC111057691
111057690	6.33499	7.23288	5.31715	0	0.210707	0	LOC111057690	NW_019107773.1	uncharacterized LOC111057690
111057688	27.5985	33.5431	52.1196	0	0.137693	0	LOC111057688	NW_019107773.1	uncharacterized LOC111057688
111057647	1.96532	1.15813	1.2568	19.7883	2.61474	4.2515	LOC111057647	NW_019107752.1	uncharacterized LOC111057647
111057300	100.085	158.343	63.8557	36.3798	54.2469	61.403	LOC111057300	NW_019107623.1	uncharacterized LOC111057300
111057150	21.5402	25.2799	18.9258	9.56836	6.57446	7.98808	LOC111057150	NW_019107573.1	uncharacterized LOC111057150
111057124	1.96472	0.919412	1.2749	0	0	0.0500024	LOC111057124	NW_019107565.1	uncharacterized LOC111057124
111057069	9.82799	10.0959	2.80273	2.74485	2.12035	1.37906	LOC111057069	NW_019107544.1	uncharacterized LOC111057069
111056734	1.33794	1.18264	0.641701	3.61601	2.88368	3.35741	LOC111056734	NW_019107440.1	uncharacterized LOC111056734
111056650	2.47472	2.38633	5.61089	14.1278	9.5182	5.25613	LOC111056650	NW_019107417.1	uncharacterized LOC111056650
111056648	13.7217	9.70316	15.7948	34.6699	35.0513	29.2596	LOC111056648	NW_019107417.1	uncharacterized LOC111056648
111056589	68.4685	85.8928	74.6761	258.438	179.392	59.0038	LOC111056589	NW_019107391.1	uncharacterized LOC111056589
111056588	10.8608	21.1927	13.7597	2.76915	2.12654	4.07832	LOC111056588	NW_019107391.1	uncharacterized LOC111056588
111056576	44.8459	49.9792	40.0076	19.7742	12.1606	25.2778	LOC111056576	NW_019107389.1	uncharacterized LOC111056576
111056416	2.99902	4.39809	2.35371	0.0541799	0.0544091	0.117957	LOC111056416	NW_019107354.1	uncharacterized LOC111056416
111056415	0.699184	0.618026	0.558901	0	0	0	LOC111056415	NW_019107354.1	uncharacterized LOC111056415
111056413	1.25339	2.90824	1.42773	0.06227	0	0	LOC111056413	NW_019107354.1	uncharacterized LOC111056413
111056412	5.33717	4.71766	4.23691	0	0	0	LOC111056412	NW_019107354.1	uncharacterized LOC111056412
111056358	0.873309	1.28657	1.02387	0.154265	0	0.0839642	LOC111056358	NW_019107339.1	uncharacterized LOC111056358
111056356	0.144366	0.497674	0.484683	0	0	0.012492	LOC111056356	NW_019107339.1	uncharacterized LOC111056356
111055945	2.20367	1.82614	3.69922	9.3059	4.94749	6.43561	LOC111055945	NW_019107223.1	uncharacterized LOC111055945
111055716	3.51438	4.47905	4.93907	0.259867	0.0652416	0.424326	LOC111055716	NW_019107170.1	uncharacterized LOC111055716
111055571	1.85454	2.69997	4.70895	16.1292	14.8911	15.8586	LOC111055571	NW_019107130.1	uncharacterized LOC111055571
111055382	97.305	73.1355	79.5607	31.1964	25.0303	25.382	LOC111055382	NW_019105593.1	uncharacterized LOC111055382
111055210	121.494	179.835	99.9487	51.0703	81.5321	44.9025	LOC111055210	NW_019107047.1	uncharacterized LOC111055210
111055209	345.104	445.34	258.046	96.838	119.335	71.4959	LOC111055209	NW_019107047.1	uncharacterized LOC111055209
111055208	259.924	309.454	180.714	75.8783	70.1676	42.2801	LOC111055208	NW_019107047.1	uncharacterized LOC111055208
111055157	5.55403	5.48691	4.45012	1.66208	1.61695	3.27933	LOC111055157	NW_019107038.1	uncharacterized LOC111055157
111055141	225.942	312.056	181.765	14.3577	14.1563	19.6077	LOC111055141	NW_019107034.1	uncharacterized LOC111055141
111055140	300.285	375.637	373.615	34.8971	81.8645	91.7789	LOC111055140	NW_019107034.1	uncharacterized LOC111055140
111055139	26.8257	36.0909	23.4616	0	0.472366	0.512037	LOC111055139	NW_019107034.1	uncharacterized LOC111055139
111055095	12.6436	18.7529	15.4171	5.28071	5.47411	5.74842	LOC111055095	NW_019107029.1	uncharacterized LOC111055095
111055009	118.326	103.614	95.1159	60.8004	38.6943	46.0906	LOC111055009	NW_019107010.1	uncharacterized LOC111055009
111054952	0	0.883475	0.719061	2.78074	2.59303	5.62162	LOC111054952	NW_019107000.1	uncharacterized LOC111054952
111054667	21.0525	25.9881	17.2928	8.27112	3.38039	9.21308	LOC111054667	NW_019106942.1	uncharacterized LOC111054667
111054637	2.36159	5.45952	0.174255	0.144402	0	0.314383	LOC111054637	NW_019106933.1	uncharacterized LOC111054637
111054505	11.8007	6.95393	13.4757	28.4388	29.3067	20.2602	LOC111054505	NW_019106909.1	uncharacterized LOC111054505
111054460	15.4946	26.6616	10.305	6.40465	5.93699	7.50821	LOC111054460	NW_019106902.1	uncharacterized LOC111054460
111054372	2.84456	1.82075	0.188179	0.155941	0.1566	0.254628	LOC111054372	NW_019106886.1	uncharacterized LOC111054372
111054250	6.15948	7.13673	3.27356	13.4314	17.0097	7.41853	LOC111054250	NW_019106863.1	uncharacterized LOC111054250
111054207	6.46881	10.8418	8.13916	29.3832	17.1009	31.6948	LOC111054207	NW_019106853.1	uncharacterized LOC111054207
111054198	1.94005	2.3518	2.49901	6.08045	6.28316	4.46063	LOC111054198	NW_019106852.1	uncharacterized LOC111054198
111054121	15.5937	15.398	20.6179	48.3535	33.1944	37.0762	LOC111054121	NW_019105542.1	uncharacterized LOC111054121
111054095	261.278	253.048	133.696	60.4078	171.129	80.3071	LOC111054095	NW_019105587.1	uncharacterized LOC111054095
111054070	9.15231	10.9313	5.86708	0	0.0712774	0	LOC111054070	NW_019106828.1	uncharacterized LOC111054070
111053969	11.4388	12.6926	10.5056	5.32022	3.39991	8.108	LOC111053969	NW_019106809.1	uncharacterized LOC111053969
111053968	5.77572	8.91107	4.93588	3.92332	0.335312	1.9991	LOC111053968	NW_019106809.1	uncharacterized LOC111053968
111053846	2.59315	4.02863	3.01508	5.68418	7.52732	6.25562	LOC111053846	NW_019106788.1	uncharacterized LOC111053846
111053738	0.923638	2.04106	1.91964	0.448677	0.368652	0.754826	LOC111053738	NW_019106769.1	uncharacterized LOC111053738
111053708	14.2633	13.3556	15.4791	6.29349	1.4956	3.60849	LOC111053708	NW_019105585.1	uncharacterized LOC111053708
111053698	31.1967	26.2392	31.9682	11.5798	4.99159	7.13513	LOC111053698	NW_019105585.1	uncharacterized LOC111053698
111053687	18.4882	20.1203	16.8764	13.1161	2.93582	6.19275	LOC111053687	NW_019106756.1	uncharacterized LOC111053687
111053403	8.97866	9.64565	11.9628	23.8659	29.1718	26.7839	LOC111053403	NW_019106716.1	uncharacterized LOC111053403
111053267	12.6565	12.8997	16.2287	31.1059	27.1137	30.1731	LOC111053267	NW_019106699.1	uncharacterized LOC111053267
111053250	4.60604	3.46068	5.74375	0	1.83841	0.597843	LOC111053250	NW_019106697.1	uncharacterized LOC111053250
111053214	3.13876	2.41873	2.77921	0.575769	0.578205	1.53209	LOC111053214	NW_019106689.1	uncharacterized LOC111053214
111053159	1.48231	0.776446	1.31656	3.57851	4.38249	4.84557	LOC111053159	NW_019106681.1	uncharacterized LOC111053159
111053099	3.5803	2.35093	3.13998	24.882	20.1694	14.8706	LOC111053099	NW_019106668.1	uncharacterized LOC111053099
111053006	5.09565	3.65964	7.63738	11.139	18.0502	11.0232	LOC111053006	NW_019106657.1	uncharacterized LOC111053006
111052923	11.0042	14.7888	13.5715	0	0	0.582977	LOC111052923	NW_019106642.1	uncharacterized LOC111052923
111052812	8.95888	7.53579	9.84113	21.3642	17.4174	37.3854	LOC111052812	NW_019106625.1	uncharacterized LOC111052812
111052793	34.1495	28.4622	42.7319	14.559	5.04644	17.5866	LOC111052793	NW_019106623.1	uncharacterized LOC111052793
111052677	2.78085	1.96645	1.24483	0	0	0	LOC111052677	NW_019106603.1	uncharacterized LOC111052677
111052671	130.589	179.608	131.959	0	0	0.28753	LOC111052671	NW_019106603.1	uncharacterized LOC111052671
111052668	12.9189	23.7747	17.471	0	0.33812	2.01584	LOC111052668	NW_019106603.1	uncharacterized LOC111052668
111052650	6.53907	4.93864	4.40663	3.78328	1.85009	1.82641	LOC111052650	NW_019106600.1	uncharacterized LOC111052650
111052572	0.205364	0.363052	0.131328	1.63244	0.819671	0.947745	LOC111052572	NW_019106590.1	uncharacterized LOC111052572
111052434	3.34909	3.72079	2.41679	2.93085	14.6181	5.92889	LOC111052434	NW_019105580.1	uncharacterized LOC111052434
111052137	1.24379	0.697705	0.917757	0.228158	0.152749	0.165577	LOC111052137	NW_019106526.1	uncharacterized LOC111052137
111052090	5.36919	3.98048	5.56566	10.1192	10.8533	10.416	LOC111052090	NW_019106519.1	uncharacterized LOC111052090
111052043	14.1197	12.9063	8.00335	5.86697	6.14795	4.30402	LOC111052043	NW_019106510.1	uncharacterized LOC111052043
111051933	2.83635	2.50712	3.76716	4.16236	8.70827	8.30688	LOC111051933	NW_019106494.1	uncharacterized LOC111051933
111051673	1.53187	1.73018	2.66673	0.766688	1.01903	1.10461	LOC111051673	NW_019106459.1	uncharacterized LOC111051673
111051654	13.0479	15.437	12.626	34.0103	28.5	21.5386	LOC111051654	NW_019106457.1	uncharacterized LOC111051654
111051600	380.241	460.475	307.509	202.987	109.875	220.561	LOC111051600	NW_019106452.1	uncharacterized LOC111051600
111051352	25.2709	9.91185	8.57389	4.97351	4.73509	5.97651	LOC111051352	NW_019105576.1	uncharacterized LOC111051352
111051342	0	0.266094	0.577531	0.478589	7.93012	7.0332	LOC111051342	NW_019106412.1	uncharacterized LOC111051342
111051334	27.3084	57.2103	16.7072	11.6229	16.4782	8.55892	LOC111051334	NW_019106412.1	uncharacterized LOC111051334
111051224	5.26816	8.57804	8.24502	27.5504	19.2562	22.073	LOC111051224	NW_019106396.1	uncharacterized LOC111051224
111051027	0.953513	0.842833	0.914642	4.04238	3.19684	1.54015	LOC111051027	NW_019106373.1	uncharacterized LOC111051027
111050994	7.21665	4.08254	4.70728	0.917842	0.691293	0.249784	LOC111050994	NW_019106369.1	uncharacterized LOC111050994
111050760	5.40411	7.93133	5.86846	15.2377	14.8951	17.9989	LOC111050760	NW_019106334.1	uncharacterized LOC111050760
111050673	3.6089	6.26998	3.34241	1.48382	2.08613	1.50755	LOC111050673	NW_019106325.1	uncharacterized LOC111050673
111050672	24.9657	21.5942	18.9117	7.75071	9.92182	7.23188	LOC111050672	NW_019106325.1	uncharacterized LOC111050672
111050636	15.8302	13.1446	12.6212	9.15156	3.50105	7.29369	LOC111050636	NW_019106320.1	uncharacterized LOC111050636
111050516	24.5893	27.022	41.7553	100.9	81.8306	79.9335	LOC111050516	NW_019106302.1	uncharacterized LOC111050516
111050473	20.8668	26.1156	23.851	51.0011	59.1043	38.1653	LOC111050473	NW_019106297.1	uncharacterized LOC111050473
111050404	7.79565	8.61346	8.06207	19.3649	22.3638	20.4476	LOC111050404	NW_019106288.1	uncharacterized LOC111050404
111050329	52.1008	37.2532	45.8387	20.5756	18.2784	15.5063	LOC111050329	NW_019106279.1	uncharacterized LOC111050329
111049575	1950.16	2897.66	1260.77	769.951	1057.78	878.638	LOC111049575	NW_019106183.1	uncharacterized LOC111049575
111049532	6.27603	6.24097	4.51514	13.0956	6.15802	29.6424	LOC111049532	NW_019106178.1	uncharacterized LOC111049532
111049520	0.382675	0.473558	0.88098	1.52094	2.26051	1.7881	LOC111049520	NW_019106177.1	uncharacterized LOC111049520
111049431	30.9602	39.855	39.7934	80.8213	91.2618	67.5207	LOC111049431	NW_019106165.1	uncharacterized LOC111049431
111049409	0.386938	0.43779	0.935333	0.196849	0.222392	0.254462	LOC111049409	NW_019106163.1	uncharacterized LOC111049409
111049362	3.21199	3.06039	3.52121	8.62124	6.52658	10.0345	LOC111049362	NW_019106157.1	uncharacterized LOC111049362
111049343	2.45221	2.34097	2.7286	9.82426	6.49891	8.91199	LOC111049343	NW_019106155.1	uncharacterized LOC111049343
111049311	996.148	1381.42	471.209	103.14	171.744	175.766	LOC111049311	NW_019106152.1	uncharacterized LOC111049311
111049259	245.136	226.349	166.059	32.4411	10.8594	63.0119	LOC111049259	NW_019106147.1	uncharacterized LOC111049259
111049128	1.32434	1.0329	2.54071	4.89205	4.60181	2.62896	LOC111049128	NW_019106135.1	uncharacterized LOC111049128
111048952	9.13994	4.03951	3.98516	2.64194	1.10546	0.958645	LOC111048952	NW_019106109.1	uncharacterized LOC111048952
111048947	6.02987	8.79864	4.77414	0.304326	0.0764033	0.0828201	LOC111048947	NW_019106109.1	uncharacterized LOC111048947
111048940	5.5945	6.35801	3.21986	0	0	0	LOC111048940	NW_019106109.1	uncharacterized LOC111048940
111048938	0.0652403	1.09568	0.375485	0	0	0	LOC111048938	NW_019106109.1	uncharacterized LOC111048938
111048936	0.748141	2.53498	1.07646	0	0	0	LOC111048936	NW_019106109.1	uncharacterized LOC111048936
111048889	16.2337	20.5583	13.6255	9.9263	3.7381	9.45478	LOC111048889	NW_019106104.1	uncharacterized LOC111048889
111048844	10.3311	11.5216	11.9476	28.2055	23.5077	16.9183	LOC111048844	NW_019106100.1	uncharacterized LOC111048844
111048832	5.01729	6.77331	4.28773	0.0725135	0	0.236808	LOC111048832	NW_019106100.1	uncharacterized LOC111048832
111048826	0.715674	1.40578	0.762777	0.0632099	0	0	LOC111048826	NW_019106100.1	uncharacterized LOC111048826
111048824	1.92467	0.916063	1.27814	0	0.118184	0	LOC111048824	NW_019106100.1	uncharacterized LOC111048824
111048808	5.84859	7.61357	3.06009	0.084528	0.169771	0	LOC111048808	NW_019106100.1	uncharacterized LOC111048808
111048801	31.3038	28.518	23.2108	13.8972	3.75873	9.39377	LOC111048801	NW_019106099.1	uncharacterized LOC111048801
111048695	58.355	65.5188	38.8723	22.0218	37.8777	16.3215	LOC111048695	NW_019106087.1	uncharacterized LOC111048695
111048677	6.52142	8.05846	7.85139	14.2292	14.0238	21.5356	LOC111048677	NW_019106084.1	uncharacterized LOC111048677
111048642	0.140173	0.123902	0.0672293	1.55993	1.17489	1.21292	LOC111048642	NW_019106081.1	uncharacterized LOC111048642
111048628	115.1	135.139	81.1332	33.9633	62.6455	59.8585	LOC111048628	NW_019105565.1	uncharacterized LOC111048628
111048056	1.22357	0.360515	1.17369	3.99854	3.03872	3.64684	LOC111048056	NW_019106019.1	uncharacterized LOC111048056
111048047	24.7293	24.3242	16.587	7.38998	12.1708	10.297	LOC111048047	NW_019106018.1	uncharacterized LOC111048047
111048038	126.152	112.845	123.818	41.2823	30.6781	44.2033	LOC111048038	NW_019105564.1	uncharacterized LOC111048038
111047997	4.8935	6.75857	3.40316	2.13941	1.07423	3.17577	LOC111047997	NW_019106014.1	uncharacterized LOC111047997
111047876	0.715674	0.210867	0.34325	2.56	0.476079	3.71565	LOC111047876	NW_019106005.1	uncharacterized LOC111047876
111047785	5.21846	11.9931	0.858124	0.118519	1.1902	1.29016	LOC111047785	NW_019105996.1	uncharacterized LOC111047785
111047752	2.47644	1.80099	2.11154	0.760327	1.08779	0.799324	LOC111047752	NW_019105992.1	uncharacterized LOC111047752
111047730	6.90818	6.10631	6.31835	12.9833	15.0474	10.6115	LOC111047730	NW_019105989.1	uncharacterized LOC111047730
111047711	26.0462	26.8381	26.8404	16.445	3.98012	8.82197	LOC111047711	NW_019105988.1	uncharacterized LOC111047711
111047574	3.66481	1.27871	2.31277	5.59632	5.69697	5.50782	LOC111047574	NW_019105975.1	uncharacterized LOC111047574
111047502	258.491	255.283	226.676	96.9185	106.005	121.753	LOC111047502	NW_019105966.1	uncharacterized LOC111047502
111047161	6.64752	6.11094	4.97369	3.80456	0.955162	1.61059	LOC111047161	NW_019105942.1	uncharacterized LOC111047161
111047036	5.42643	6.30092	5.60744	10.9013	11.7547	13.4889	LOC111047036	NW_019105931.1	uncharacterized LOC111047036
111046837	9.51066	13.8463	5.09812	0.66706	0.893175	1.21024	LOC111046837	NW_019105915.1	uncharacterized LOC111046837
111046793	1.57899	2.5071	3.14143	0.952973	1.07371	0.936169	LOC111046793	NW_019105911.1	uncharacterized LOC111046793
111046651	23.4234	20.7045	24.0791	7.34091	4.35616	5.52112	LOC111046651	NW_019105898.1	uncharacterized LOC111046651
111046523	10.2102	9.43865	11.7527	3.24642	2.47907	5.11687	LOC111046523	NW_019105890.1	uncharacterized LOC111046523
111046469	211.26	233.776	159.15	84.9193	47.8028	97.9801	LOC111046469	NW_019105886.1	uncharacterized LOC111046469
111046450	24.81	19.8215	11.8993	0.18963	1.71389	0.825701	LOC111046450	NW_019105884.1	uncharacterized LOC111046450
111046353	15.4861	14.7228	19.0802	122.224	76.2048	96.1242	LOC111046353	NW_019105877.1	uncharacterized LOC111046353
111046314	13.7671	9.79121	16.5453	24.5284	46.8643	23.5516	LOC111046314	NW_019105873.1	uncharacterized LOC111046314
111046292	40.6491	70.4393	30.4626	14.4058	21.8352	24.5484	LOC111046292	NW_019105870.1	uncharacterized LOC111046292
111046130	0.88453	1.70169	1.09802	3.4742	3.4889	3.78191	LOC111046130	NW_019105857.1	uncharacterized LOC111046130
111046100	104.41	131.229	91.9216	43.4304	61.1967	53.9601	LOC111046100	NW_019105854.1	uncharacterized LOC111046100
111046076	4.62078	3.50876	4.96787	1.79955	1.90619	2.22729	LOC111046076	NW_019105852.1	uncharacterized LOC111046076
111045980	1.08947	2.78766	1.8151	3.69197	4.98923	3.96935	LOC111045980	NW_019105845.1	uncharacterized LOC111045980
111045900	4.06952	6.45006	3.36519	8.36602	13.6663	12.9926	LOC111045900	NW_019105840.1	uncharacterized LOC111045900
111045790	8.83852	9.534	8.33452	4.04873	3.58752	4.92583	LOC111045790	NW_019105832.1	uncharacterized LOC111045790
111045656	6.05278	8.47114	5.80603	1.06919	0.671069	3.92812	LOC111045656	NW_019105825.1	uncharacterized LOC111045656
111045555	0.817277	1.04348	0.725889	0.288735	0.217467	0.3405	LOC111045555	NW_019105818.1	uncharacterized LOC111045555
111045491	3.35784	1.5982	3.05578	0.787057	1.47768	0.670513	LOC111045491	NW_019105814.1	uncharacterized LOC111045491
111045248	1.31061	2.38511	2.03368	9.10049	20.9243	10.8071	LOC111045248	NW_019105799.1	uncharacterized LOC111045248
111045207	30.3963	18.0073	17.6804	7.1972	6.71138	9.51351	LOC111045207	NW_019105795.1	uncharacterized LOC111045207
111045177	1438.42	2414.97	896.768	551.289	885.089	926.132	LOC111045177	NW_019105792.1	uncharacterized LOC111045177
111045096	0.595693	0.526547	0.142852	0	0	0	LOC111045096	NW_019105787.1	uncharacterized LOC111045096
111045087	2.95531	2.953	2.71158	0	0	0.111184	LOC111045087	NW_019105787.1	uncharacterized LOC111045087
111045071	74.0097	87.5386	84.7951	24.2681	29.8142	29.9362	LOC111045071	NW_019105786.1	uncharacterized LOC111045071
111045002	150	144.799	106.004	43.276	75.7615	71.9994	LOC111045002	NW_019105782.1	uncharacterized LOC111045002
111044835	1.76721	3.33717	2.54275	0.0638524	0.192368	0.139016	LOC111044835	NW_019105767.1	uncharacterized LOC111044835
111044775	3.0838	3.34536	1.74796	0.222846	0.223789	0.849044	LOC111044775	NW_019105763.1	uncharacterized LOC111044775
111044772	352.397	529.348	434.319	161.281	195.379	259.838	LOC111044772	NW_019105763.1	uncharacterized LOC111044772
111044771	2.17368	3.01015	1.94607	6.45067	4.9163	5.3919	LOC111044771	NW_019105763.1	uncharacterized LOC111044771
111044761	26.828	30.889	36.2921	90.6612	66.2242	65.1194	LOC111044761	NW_019105762.1	uncharacterized LOC111044761
111044585	4.38903	3.73934	2.63766	1.63933	1.51963	2.10483	LOC111044585	NW_019105752.1	uncharacterized LOC111044585
111044571	1.71843	1.8794	1.45281	0.555653	0.534753	0.428447	LOC111044571	NW_019105750.1	uncharacterized LOC111044571
111044345	5.0835	3.80213	6.50169	1.60599	2.08101	2.65054	LOC111044345	NW_019105735.1	uncharacterized LOC111044345
111044196	9.45722	3.85822	5.16389	12.9533	21.022	16.9962	LOC111044196	NW_019105726.1	uncharacterized LOC111044196
111044178	1.0151	1.69484	1.33435	5.17013	2.04079	3.22067	LOC111044178	NW_019105724.1	uncharacterized LOC111044178
111044122	5.34774	3.71407	1.46564	0.303637	0	0.33053	LOC111044122	NW_019105549.1	uncharacterized LOC111044122
111044053	0.671557	0.485677	1.34692	0.0970582	0.146203	0.105655	LOC111044053	NW_019105715.1	uncharacterized LOC111044053
111044034	136.607	143.751	138.64	87.5295	32.1008	60.6898	LOC111044034	NW_019105714.1	uncharacterized LOC111044034
111043967	0.849988	5.25928	1.01917	8.27678	3.90145	15.4455	LOC111043967	NW_019105710.1	uncharacterized LOC111043967
111043880	2.04962	2.26463	0.614395	0	0	0	LOC111043880	NW_019105706.1	uncharacterized LOC111043880
111043871	2.15516	0.634998	0.6891	0	0	0	LOC111043871	NW_019105706.1	uncharacterized LOC111043871
111043869	1.79342	2.11366	1.57695	0	0	0	LOC111043869	NW_019105706.1	uncharacterized LOC111043869
111043862	1.00346	1.29015	1.48758	0	0	0	LOC111043862	NW_019105706.1	uncharacterized LOC111043862
111043861	1.65926	1.02666	1.19372	0	0	0	LOC111043861	NW_019105706.1	uncharacterized LOC111043861
111043778	17.9605	15.7231	18.7399	4.2041	2.24018	4.76325	LOC111043778	NW_019105701.1	uncharacterized LOC111043778
111043777	4.29549	1.87584	4.61091	1.36173	1.51036	0.818604	LOC111043777	NW_019105701.1	uncharacterized LOC111043777
111043714	13.4396	9.89114	12.3384	5.54788	1.5655	7.53659	LOC111043714	NW_019105697.1	uncharacterized LOC111043714
111043525	9.35278	13.7786	4.31962	2.75353	3.04169	2.69767	LOC111043525	NW_019105686.1	uncharacterized LOC111043525
111043522	221.852	232.543	141.244	60.8641	51.4047	76.4478	LOC111043522	NW_019105686.1	uncharacterized LOC111043522
111043402	3.76987	4.87026	6.53697	0.922053	1.62042	2.25837	LOC111043402	NW_019105678.1	uncharacterized LOC111043402
111043324	605.578	697.554	410.152	173.075	275.785	226.767	LOC111043324	NW_019105672.1	uncharacterized LOC111043324
111043881	1.28688	1.32709	0.205736	0	0	0	LOC111043881	NW_019105706.1	uncharacterized exonuclease C637.09-like
111061079	1.62227	3.04718	2.52873	0	0	0	LOC111061079	NW_019109885.1	uncharacterized endoplasmic reticulum membrane protein YGL010W-like
111045101	4.01809	4.57773	3.68299	0	0	0.154527	LOC111045101	NW_019105787.1	uncharacterized CDP-alcohol phosphatidyltransferase class-I family protein C22A12.10-like
111060733	13.6863	15.5542	16.15	30.3497	19.5961	43.2828	LOC111060733	NW_019109600.1	UDP-N-acetylhexosamine pyrophosphorylase-like
111052102	4.16298	6.09789	5.24831	15.033	13.9572	13.7915	LOC111052102	NW_019106521.1	UDP-glucuronic acid decarboxylase 1-like
111048444	6.29218	8.1137	7.45583	27.4208	28.1277	21.0099	LOC111048444	NW_019106058.1	UDP-glucose:glycoprotein glucosyltransferase-like
111060743	5.83968	8.88315	3.5173	0	0.108409	0	LOC111060743	NW_019109608.1	ubiquitin-conjugating enzyme E2-20 kDa-like
111048805	7.64561	8.6354	3.9386	0	0	0.122514	LOC111048805	NW_019106100.1	ubiquitin-conjugating enzyme E2-16 kDa
111061459	3.16287	4.12371	3.18563	6.41112	8.96304	8.62106	LOC111061459	NW_019110219.1	ubiquitin carboxyl-terminal hydrolase 5
111055670	0.997652	0.970034	0.829385	0.396517	0.318555	0.287757	LOC111055670	NW_019107155.1	ubiquitin carboxyl-terminal hydrolase 36-like
111063645	12.4293	14.3962	12.3337	59.6209	34.2132	45.9873	LOC111063645	NW_019116008.1	ubiquitin
111048784	3.3364	1.59744	3.00037	6.13299	5.43762	4.75152	LOC111048784	NW_019106095.1	ubiquinone biosynthesis monooxygenase COQ6
111059339	21.8252	22.8398	17.8072	6.97943	10.213	7.59759	LOC111059339	NW_019108492.1	U6 snRNA-associated Sm-like protein LSm2
111045312	19.8133	30.5744	10.3081	3.06984	9.38249	6.82875	LOC111045312	NW_019105803.1	U4/U6.U5 small nuclear ribonucleoprotein 27 kDa protein
111061323	0.667207	0.982934	1.06668	0	0	0	LOC111061323	NW_019110084.1	U3 small nucleolar RNA-associated protein 6-like
111061309	0.261308	0.59394	0.107424	0	0	0	LOC111061309	NW_019110080.1	U3 small nucleolar RNA-associated protein 22-like
111061210	0.16127	0.332618	0.360957	0	0	0	LOC111061210	NW_019109996.1	U3 small nucleolar RNA-associated protein 14-like
111051028	66.7067	72.7795	24.0957	15.9741	22.5029	23.6683	LOC111051028	NW_019106373.1	U1 small nuclear ribonucleoprotein C-like
111043866	1.3803	1.58611	0.662017	0	0	0	LOC111043866	NW_019105706.1	tyrosine-protein phosphatase SIW14-like
111043573	14.6169	17.2269	7.71154	3.67933	6.41744	6.11321	LOC111043573	NW_019105547.1	turripeptide Pal9.2-like
111054531	7.72804	8.51075	8.14215	2.31622	4.24751	2.95986	LOC111054531	NW_019106915.1	turripeptide OL11-like
111051635	9.93468	9.76329	8.46426	24.7213	8.32453	27.2846	LOC111051635	NW_019106455.1	tubulin glycylase 3A-like
111061359	5.15347	6.47057	3.98842	0.0465511	0	0.101348	LOC111061359	NW_019110133.1	tryptophan synthase-like
111050715	14.5223	11.4004	11.3975	1.93742	0.405337	1.40601	LOC111050715	NW_019106330.1	trypsin-1-like
111046716	25.3729	17.879	14.3289	0.681767	0.741704	3.7726	LOC111046716	NW_019105904.1	trypsin-1-like
111056149	3.10686	1.43282	1.42532	3.9729	28.3593	6.89628	LOC111056149	NW_019107280.1	troponin C
rna26094	68.0808	61.8976	27.9881	9.27727	3.1055	21.8811	-	NC_021748.1	tRNA-Trp
111060633	0.926269	1.06438	0.710808	0	0.0739405	0	LOC111060633	NW_019109496.1	tRNA dimethylallyltransferase
111060717	1.10239	1.1993	0.650739	0	0	0	LOC111060717	NW_019109589.1	tRNA (uracil-O(2)-)-methyltransferase-like
111045679	2.79682	3.02629	3.65417	7.28288	9.85423	6.46752	LOC111045679	NW_019105826.1	tRNA (uracil(54)-C(5))-methyltransferase homolog
111063526	15.9182	14.4725	12.2154	3.43448	5.62733	5.31285	LOC111063526	NW_019115329.1	tRNA (cytosine(34)-C(5))-methyltransferase-like
111061211	2.85408	2.18642	1.36887	0	0	0	LOC111061211	NW_019109996.1	tripeptidyl-peptidase SED2-like
111061716	4.20252	4.13925	4.37673	0	0	0	LOC111061716	NW_019110432.1	trihydrophobin-like
111053792	0.998013	0.385948	1.10691	0.347078	0.174273	0.161922	LOC111053792	NW_019106781.1	treacle protein-like
111043909	3.45348	2.54385	2.76058	0	0	0.166017	LOC111043909	NW_019105706.1	transport protein particle subunit trs23-like
111055961	56.4401	74.5064	52.0116	22.1383	30.1016	34.549	LOC111055961	NW_019107227.1	transmembrane protein 258
111044205	3.71142	3.71803	5.45886	16.1278	14.0234	16.6998	LOC111044205	NW_019105727.1	transmembrane 9 superfamily member 4-like
111061115	2.39311	3.76058	2.04049	0	0	0	LOC111061115	NW_019109918.1	translocation protein sec72-like
111043667	11.1561	16.1065	6.7775	2.06919	4.15589	1.93068	LOC111043667	NW_019105694.1	translationally-controlled tumor protein homolog
111053472	2.15501	1.47907	2.26172	0.32245	0.688105	0.855586	LOC111053472	NW_019106725.1	translational regulator orb2
111043890	197.737	193.106	131.819	61.4556	93.6487	89.8558	LOC111043890	NW_019105706.1	translation machinery-associated protein 7 homolog
111043898	6.15605	6.97626	3.33108	0.125473	0	0.136586	LOC111043898	NW_019105706.1	translation machinery-associated protein 22-like
111061130	7.27285	10.3847	6.08197	0	0	0	LOC111061130	NW_019109928.1	translation initiation factor IF-2-like
111045297	0.7729	0.87165	1.40609	0.46608	0.297851	0.299804	LOC111045297	NW_019105802.1	transient receptor potential cation channel trpm
111053577	7.62945	8.29312	12.593	18.7676	25.2665	16.5342	LOC111053577	NW_019106740.1	transient receptor potential cation channel protein painless
111061143	0.259622	0.277295	0.197155	0	0.00863525	0	LOC111061143	NW_019109943.1	transcription-associated protein 1-like
111061319	1.52516	2.02219	1.31669	0	0	0	LOC111061319	NW_019110084.1	transcription initiation factor TFIID subunit 9-like
111048030	11.8719	15.1112	7.62992	3.39731	3.22214	7.60187	LOC111048030	NW_019106017.1	transcription initiation factor TFIID subunit 12
111062408	0.594642	2.36528	1.2121	3.24968	3.85677	3.85909	LOC111062408	NW_019111549.1	transcription elongation factor SPT5-like
111057602	0.355656	1.02171	9.89357	0.565422	0.922697	0.615501	LOC111057602	NW_019107738.1	titin-like
111045089	0.435685	0.744551	0.417924	0.0230884	0	0	LOC111045089	NW_019105787.1	tip elongation aberrant protein 1-like
111047408	4.99089	4.53411	9.57486	17.7424	17.4855	9.23707	LOC111047408	NW_019105960.1	thymidine kinase
111048814	1.1376	2.51387	1.94861	0	0	0	LOC111048814	NW_019106100.1	THO complex subunit 3-like
111048911	5.61547	8.45371	7.23818	17.2272	4.90286	31.66	LOC111048911	NW_019106106.1	tetratricopeptide repeat protein 36 homolog
111059982	56.8356	50.951	19.3329	12.3894	24.9909	19.3	LOC111059982	NW_019108909.1	tetra-peptide repeat homeobox protein 1-like
111061723	1.73479	1.89423	1.76196	0	0	0	LOC111061723	NW_019110432.1	tetraketide alpha-pyrone reductase 2-like
111048583	4.4437	4.37256	4.98638	8.99735	12.3149	8.85109	LOC111048583	NW_019106073.1	tensin-like
111064510	29.688	28.2486	23.7873	14.2982	12.6858	12.089	LOC111064510	NW_019105658.1	TBC1 domain family member 15-like
111057805	126.659	93.5112	87.8836	41.7805	55.4084	47.1225	LOC111057805	NW_019107812.1	TATA-box-binding protein-like
111045108	0.60036	1.80429	0.60468	0	0	0	LOC111045108	NW_019105787.1	target of rapamycin complex 1 subunit mip1-like
111052564	2.39093	3.00891	3.14866	1.12745	1.55275	1.29743	LOC111052564	NW_019105542.1	synergin gamma-like
111061446	0.801918	1.89023	1.41025	0	0	0	LOC111061446	NW_019110213.1	SWR1-complex protein 5-like
111060783	0.2036	0.599891	0.325501	0	0	0	LOC111060783	NW_019109635.1	SWR1-complex protein 4-like
111061467	0.874988	1.71872	0.512917	0	0	0.126188	LOC111061467	NW_019110222.1	SWI/SNF and RSC complexes subunit ssr2-like
111062060	1.91569	2.57386	1.17606	0	0	0	LOC111062060	NW_019110872.1	superoxide-generating NADPH oxidase heavy chain subunit A-like
111048806	0.369048	0.717663	0.495605	0	0	0	LOC111048806	NW_019106100.1	superoxide-generating NADPH oxidase heavy chain subunit A-like
111047280	59.7676	69.653	57.3312	43.1741	12.6161	36.5969	LOC111047280	NW_019105949.1	sulfotransferase 1C4-like
111046696	9.75238	10.0698	8.27861	5.62547	3.23799	4.40608	LOC111046696	NW_019105902.1	sulfotransferase 1C4
111061562	3.94671	3.4886	2.97458	0	0	0.121968	LOC111061562	NW_019110299.1	succinate--CoA ligase [ADP-forming] subunit beta
111045863	24.1003	28.047	26.2544	64.0182	57.0383	50.8253	LOC111045863	NW_019105838.1	succinate dehydrogenase [ubiquinone] flavoprotein subunit
111045091	0.758691	0.972406	0.618598	0	0	0	LOC111045091	NW_019105787.1	structural maintenance of chromosomes protein 5-like
111052254	1.1143	1.64159	1.28265	2.77537	3.55801	3.40686	LOC111052254	NW_019106544.1	striatin-interacting protein 1-like
111056577	614.02	655.857	507.592	252.676	295.606	271.824	LOC111056577	NW_019107389.1	stress-associated endoplasmic reticulum protein 2
111061114	0.348548	1.19385	0.668679	0	0	0	LOC111061114	NW_019109918.1	sterol regulatory element-binding protein 1-like
rna26113	32.9612	43.9269	111.877	321.8	212.517	290.919	-	NC_021748.1	s-rRNA
111043896	4.6463	5.47597	2.83621	0	0	0.121832	LOC111043896	NW_019105706.1	SRP-independent targeting protein 3-like
111060930	2.40951	2.01773	1.45976	0	0	0	LOC111060930	NW_019109770.1	splicing factor U2AF-associated protein 2-like
111058080	32.8733	31.9136	21.9654	13.8472	14.0179	15.3167	LOC111058080	NW_019107930.1	splicing factor U2af 38 kDa subunit-like
111063614	2.91495	4.50903	4.71845	22.5916	37.9574	47.7663	LOC111063614	NW_019115815.1	splicing factor 3B subunit 4-like
111048741	2.05253	2.35856	1.47664	4.81309	4.50575	3.81853	LOC111048741	NW_019106090.1	spindle assembly abnormal protein 6 homolog
111049443	2.58845	1.93599	3.56523	0.580337	0.741734	1.4932	LOC111049443	NW_019106166.1	sperm-associated antigen 7 homolog
111059836	5.88754	6.26797	4.33706	2.06851	2.90816	2.08284	LOC111059836	NW_019108808.1	spectrin beta chain-like
111057644	1.94335	1.11395	1.75115	0.692806	0.836764	0.580913	LOC111057644	NW_019107751.1	spectrin beta chain-like
111062999	5.47888	4.47039	2.93097	0.753778	1.42983	0.911711	LOC111062999	NW_019113183.1	spectrin beta chain
111062454	4.1328	4.02459	7.99585	0.72385	1.84524	0.484899	LOC111062454	NW_019111685.1	spectrin alpha chain-like
111060587	0.547238	0.294436	0.570576	0.170217	0.075972	0.0411763	LOC111060587	NW_019109448.1	spectrin alpha chain
111055963	0.486291	2.00594	2.02136	4.50978	4.65825	4.90921	LOC111055963	NW_019107227.1	SPARC-related modular calcium-binding protein 1-like
novel.1347	28.2651	23.9432	21.4643	10.4984	14.169	11.4282	-	NW_019106256.1	sp|Q9XY35|QCR9_DROME Cytochrome b-c1 complex subunit 9 OS=Drosophila melanogaster OX=7227 GN=ox PE=3 SV=1 && PF05365:Ubiquinol-cytochrome C reductase, UQCRX/QCR9 like
novel.3592	4.32259	4.45765	6.5651	20.3298	14.9524	15.5848	-	NW_019115063.1	sp|Q9U572|CLOT_PENMO Hemolymph clottable protein OS=Penaeus monodon OX=6687 PE=1 SV=1 && PF01347:Lipoprotein amino terminal region
novel.2420	1.44663	2.17381	2.77532	17.9389	6.1204	8.88762	-	NW_019107405.1	sp|Q95M17|CHIA_BOVIN Acidic mammalian chitinase OS=Bos taurus OX=9913 GN=CHIA PE=1 SV=1 && PF00704:Glycosyl hydrolases family 18
novel.295	3.43575	6.98498	3.95483	8.46635	14.8102	16.6486	-	NW_019105643.1	sp|Q94517|HDAC1_DROME Histone deacetylase HDAC1 OS=Drosophila melanogaster OX=7227 GN=HDAC1 PE=1 SV=2 && PF00850:Histone deacetylase domain
novel.3350	54.147	71.2233	60.4571	1.27325	0.472539	3.07335	-	NW_019111106.1	sp|Q8TGM7|ART2_YEAST Putative uncharacterized protein ART2 OS=Saccharomyces cerevisiae (strain ATCC 204508 / S288c) OX=559292 GN=ART2 PE=5 SV=1 && -
novel.3718	124.894	137.826	112.962	40.9063	55.8493	56.3704	-	NW_019126862.1	sp|Q8CDN6|TXNL1_MOUSE Thioredoxin-like protein 1 OS=Mus musculus OX=10090 GN=Txnl1 PE=1 SV=3 && -
novel.1846	7.84967	4.58438	6.58847	13.5936	14.3225	11.5227	-	NW_019106718.1	sp|Q66K14|TBC9B_HUMAN TBC1 domain family member 9B OS=Homo sapiens OX=9606 GN=TBC1D9B PE=1 SV=3 && -
novel.3251	2.70934	7.18455	8.66297	0	0	0	-	NW_019110204.1	sp|Q32LG3|MDHM_BOVIN Malate dehydrogenase, mitochondrial OS=Bos taurus OX=9913 GN=MDH2 PE=1 SV=1 && PF00056:lactate/malate dehydrogenase, NAD binding domain
novel.3583	21.2696	26.1121	35.8933	63.5584	59.111	65.0979	-	NW_019114928.1	sp|Q24048|ATPB2_DROME Sodium/potassium-transporting ATPase subunit beta-2 OS=Drosophila melanogaster OX=7227 GN=nrv2 PE=1 SV=2 && PF00287:Sodium / potassium ATPase beta chain
novel.1518	4.59766	6.50238	6.46835	20.1007	18.7177	16.8418	-	NW_019106405.1	sp|Q07994|NCPR_MUSDO NADPH--cytochrome P450 reductase OS=Musca domestica OX=7370 PE=2 SV=1 && PF00258:Flavodoxin
novel.3167	1.3921	3.47439	1.33535	0	0	0	-	NW_019109807.1	sp|P38148|PPS1_YEAST Dual specificity protein phosphatase PPS1 OS=Saccharomyces cerevisiae (strain ATCC 204508 / S288c) OX=559292 GN=PPS1 PE=3 SV=1 && PF00782:Dual specificity phosphatase, catalytic domain
novel.3474	0	0	0	4.83191	3.39664	1.57796	-	NW_019113025.1	sp|P35603|AP2M_CAEEL AP-2 complex subunit mu OS=Caenorhabditis elegans OX=6239 GN=dpy-23 PE=2 SV=2 && -
novel.439	16.4646	24.1642	21.7532	1.9755	7.43947	8.8707	-	NW_019105694.1	sp|P28517|CYPR_CALVI Peptidyl-prolyl cis-trans isomerase, rhodopsin-specific isozyme OS=Calliphora vicina OX=7373 GN=NINAA PE=2 SV=1 && -
novel.3170	1.78037	2.59662	0.996211	0	0	0	-	NW_019109831.1	sp|P20825|POL2_DROME Retrovirus-related Pol polyprotein from transposon 297 OS=Drosophila melanogaster OX=7227 GN=pol PE=4 SV=1 && -
novel.1867	97.5911	121.958	73.7835	43.9465	37.2247	34.5272	-	NW_019106733.1	sp|P13008|RS26_DROME 40S ribosomal protein S26 OS=Drosophila melanogaster OX=7227 GN=RpS26 PE=1 SV=1 && PF01283:Ribosomal protein S26e
novel.3731	921.551	955.944	888.676	335.611	343.939	427.202	-	NW_019136679.1	sp|O16797|RL3_DROME 60S ribosomal protein L3 OS=Drosophila melanogaster OX=7227 GN=RpL3 PE=1 SV=3 && -
novel.670	0.999492	3.5339	1.43812	9.1367	9.17535	10.3784	-	NW_019105805.1	sp|O14980|XPO1_HUMAN Exportin-1 OS=Homo sapiens OX=9606 GN=XPO1 PE=1 SV=1 && -
novel.3287	2.82013	3.73917	2.2543	0	0	0	-	NW_019110465.1	sp|O13808|GMF1_SCHPO Actin-depolymerizing factor gmf1 OS=Schizosaccharomyces pombe (strain 972 / ATCC 24843) OX=284812 GN=gmf1 PE=3 SV=1 && PF00241:Cofilin/tropomyosin-type actin-binding protein
novel.1493	0.845724	1.12133	2.02812	8.06719	5.73843	8.7817	-	NW_019106389.1	sp|B3MS75|NCBP1_DROAN Nuclear cap-binding protein subunit 1 OS=Drosophila ananassae OX=7217 GN=Cbp80 PE=3 SV=1 && -
novel.2388	63.9616	64.4261	32.8174	25.4215	21.3732	27.6731	-	NW_019107361.1	sp|A9V767|DRE2_MONBE Anamorsin homolog OS=Monosiga brevicollis OX=81824 GN=33738 PE=3 SV=1 && PF05093:Cytokine-induced anti-apoptosis inhibitor 1, Fe-S biogenesis
novel.1638	0.848562	5.43797	2.03493	6.0707	12.0234	8.26047	-	NW_019106519.1	sp|A8JUP7|HAYAN_DROME Serine protease Hayan OS=Drosophila melanogaster OX=7227 GN=Hayan PE=2 SV=1 && PF00089:Trypsin
novel.3147	2.20656	4.68103	1.48162	0	0	0	-	NW_019109723.1	sp|A5WFR0|PIF1_PSYWF ATP-dependent DNA helicase pif1 OS=Psychrobacter sp. (strain PRwf-1) OX=349106 GN=pif1 PE=3 SV=1 && PF05970:PIF1-like helicase
111050977	0.819238	1.9914	1.24425	4.82982	5.55871	4.25334	LOC111050977	NW_019106364.1	sorting nexin-8-like
111054068	0.227198	0.753097	0.435873	0	0	0	LOC111054068	NW_019106828.1	sorting nexin mvp1-like
111044703	1.26859	2.91547	4.05624	10.4201	4.18568	7.39126	LOC111044703	NW_019105758.1	solute carrier family 2
111058888	2.42943	3.64129	4.35681	9.9916	9.78091	9.77976	LOC111058888	NW_019105609.1	sodium-coupled monocarboxylate transporter 2-like
111043363	2.46606	3.94723	3.70813	10.6491	7.60824	9.343	LOC111043363	NW_019105676.1	sodium/iodide cotransporter
111049205	10.8612	13.6622	11.0863	35.7519	27.4553	25.785	LOC111049205	NW_019106143.1	sodium- and chloride-dependent GABA transporter 1
111058986	3.6676	4.26564	2.22195	0	0	0	LOC111058986	NW_019108304.1	small ubiquitin-related modifier 2-like
111051093	44.9549	60.1019	24.436	15.0383	23.7743	23.5019	LOC111051093	NW_019105575.1	signal recognition particle 19 kDa protein
111052669	17.6978	15.2207	11.6235	0	0	0.137964	LOC111052669	NW_019106603.1	shematrin-like protein 1
111052670	265.077	239.564	209.091	0	0	0.812416	LOC111052670	NW_019106603.1	shematrin-like protein 1
111045099	1.11327	1.12463	1.4747	0	0	0	LOC111045099	NW_019105787.1	sexual differentiation process protein isp4-like
111056571	0.670549	0.378679	0.410942	0.177673	0.0743436	0.0805873	LOC111056571	NW_019107388.1	serine-rich adhesin for platelets-like
111057580	0.08117	0.382657	0.98624	0	0.107991	0.0468244	LOC111057580	NW_019105603.1	serine-rich adhesin for platelets-like
111060985	2.04511	3.72178	1.96174	0	0	0	LOC111060985	NW_019109823.1	serine/threonine-protein phosphatase PP-X isozyme 1-like
111045544	7.981	10.5819	16.7215	29.2162	22.2144	24.807	LOC111045544	NW_019105817.1	serine/threonine-protein phosphatase 4 catalytic subunit
111061188	1.06472	0.784278	0.425549	0	0	0	LOC111061188	NW_019109976.1	serine/threonine-protein phosphatase 2A activator 2-like
111061665	3.11922	2.85222	2.26984	0	0	0	LOC111061665	NW_019110381.1	serine/threonine-protein phosphatase 2A 56 kDa regulatory subunit epsilon isoform-like
111061917	2.62182	5.439	2.92554	0.0425323	0	0	LOC111061917	NW_019110656.1	serine/threonine-protein kinase oca2-like
111061888	7.49249	4.59916	4.59173	1.57166	1.41217	3.15159	LOC111061888	NW_019110623.1	serine/threonine-protein kinase Nek7-like
111058982	0.655957	0.652294	0.471913	0	0	0	LOC111058982	NW_019108304.1	serine/threonine-protein kinase cbk1-like
111060788	0.575362	1.27144	0.965837	0	0	0	LOC111060788	NW_019109635.1	serine/arginine repetitive matrix protein 2-like
111060542	56.087	61.6981	43.1457	24.3084	12.0414	19.4604	LOC111060542	NW_019105619.1	serine proteinase stubble
111052094	5.89169	8.3325	10.1727	18.5459	24.3621	22.8395	LOC111052094	NW_019106519.1	serine protease persephone-like
111062428	165.996	258.348	177.596	343.776	385.02	498.143	LOC111062428	NW_019111607.1	serine protease persephone-like
111050206	49.2984	47.0792	61.568	169.888	127.087	151.729	LOC111050206	NW_019106263.1	serine protease inhibitor-like
111057629	3.78496	3.74391	3.19844	0.644714	1.5107	1.32565	LOC111057629	NW_019105603.1	serine protease gd-like
111045777	4.57209	4.42997	2.36153	9.78479	2.6671	21.6072	LOC111045777	NW_019105832.1	serine protease easter-like
111043625	14.6987	10.2256	15.5355	25.3153	30.4199	26.7331	LOC111043625	NW_019105691.1	sentrin-specific protease-like
111060078	0.256983	1.13577	0.246507	3.88124	3.89766	2.66842	LOC111060078	NW_019108995.1	selenocysteine-specific elongation factor-like
111051051	17.7891	21.0059	17.1622	42.0145	34.9694	44.2289	LOC111051051	NW_019106375.1	SEC23-interacting protein
111061879	0.831033	3.2531	0.227759	0	0	0	LOC111061879	NW_019110610.1	sal-like protein 3
111060752	5.01142	6.24518	4.88594	0.0653046	0	0	LOC111060752	NW_019109608.1	S-adenosylmethionine decarboxylase proenzyme-like
111060998	23.3355	25.9522	18.3143	0.269809	0.27095	0.440558	LOC111060998	NW_019109831.1	saccharopine dehydrogenase [NADP(+)
111046567	1.77344	1.06043	1.35091	0.20731	0.666197	0.451342	LOC111046567	NW_019105893.1	RYamide receptor-like
111045959	46.666	47.4366	27.4177	16.1131	20.372	18.4235	LOC111045959	NW_019105844.1	RWD domain-containing protein 4-like
111044504	35.7605	49.0065	32.8699	16.1337	21.0415	19.9956	LOC111044504	NW_019105551.1	RNA-binding protein cabeza
111044277	6.27992	10.9786	8.56735	15.6413	20.6091	20.4078	LOC111044277	NW_019105732.1	RNA polymerase-associated protein RTF1 homolog
111057044	3.66594	4.55036	4.3395	9.79617	8.46781	9.17898	LOC111057044	NW_019105602.1	RNA polymerase II-associated protein 1-like
111057838	2.36839	2.12569	1.78252	0.839945	0.698067	1.29269	LOC111057838	NW_019107823.1	RNA polymerase II elongation factor Ell
111043764	5.77471	4.7462	5.44212	9.90542	12.8587	9.55543	LOC111043764	NW_019105700.1	RNA polymerase II degradation factor 1-like
111062328	0.51951	0.459208	1.74416	3.51015	3.31764	2.47244	LOC111062328	NW_019111378.1	RNA cytidine acetyltransferase-like
111061449	4.22734	4.86896	2.82622	0.101828	0	0	LOC111061449	NW_019110213.1	RING-box protein 1-like
111058671	148.11	168.438	92.6938	34.6977	43.7358	47.93	LOC111058671	NW_019108165.1	RING-box protein 1A
111061001	0.916201	1.9234	1.31828	0	0.182842	0	LOC111061001	NW_019109831.1	ribosome-interacting GTPase 1-like
111061529	2.11455	2.51363	2.02835	0	0	0	LOC111061529	NW_019110270.1	ribosome-associated complex subunit SSZ1-like
111059913	21.515	13.0901	8.04077	6.44112	7.5836	6.64894	LOC111059913	NW_019108857.1	ribosome biogenesis protein TSR3 homolog
111047386	105.572	190.077	94.0633	52.5185	60.1798	66.4376	LOC111047386	NW_019105957.1	ribosome biogenesis protein NSA2 homolog
111043863	0.668309	0.849181	0.440732	0	0	0	LOC111043863	NW_019105706.1	ribosome biogenesis protein bms1-like
111054071	0.308568	1.43194	0.221992	0	0	0	LOC111054071	NW_019106828.1	ribosomal RNA-processing protein 14-like
111061160	3.62041	1.96933	0.93499	0	0	0	LOC111061160	NW_019109963.1	riboflavin synthase-like
111058834	1.73849	4.19099	4.69966	7.66341	7.69582	9.1627	LOC111058834	NW_019108244.1	rho guanine nucleotide exchange factor 10-like protein
111060305	7.13664	5.17842	2.8609	0.677363	1.02034	1.10604	LOC111060305	NW_019109188.1	retinol-binding protein pinta-like
111043895	8.31968	10.2023	7.36232	0	0	0	LOC111043895	NW_019105706.1	reticulon-4-like
111060871	0.945779	1.89199	0.954973	0	0.0397358	0	LOC111060871	NW_019109723.1	regulatory protein LEU3-like
111061186	0.491968	0.48318	0.157304	0.0434517	0	0	LOC111061186	NW_019109976.1	regulator of V-ATPase in vacuolar membrane protein 1-like
111048661	0	0.230908	0.125291	7.78696	0.729857	0.452088	LOC111048661	NW_019106083.1	regulator of nonsense transcripts 2-like
111053277	10.704	10.6746	6.49409	1.38174	1.53365	2.69159	LOC111053277	NW_019106700.1	regucalcin-like
111059945	8.84765	11.4787	6.70745	4.76429	3.30354	3.33402	LOC111059945	NW_019108882.1	regucalcin-like
111048699	4.19124	1.44073	4.02038	5.18251	7.24903	19.3424	LOC111048699	NW_019106087.1	regucalcin-like
111045961	26.0954	21.0251	17.5	9.54556	10.692	10.5908	LOC111045961	NW_019105844.1	ras-related protein Rab-23-like
111061770	1.35028	3.58065	2.23723	0.585459	0	0	LOC111061770	NW_019110465.1	ras-like protein
111064443	19.5955	23.8612	21.9165	55.8426	57.312	47.5614	LOC111064443	NW_019105653.1	ras GTPase-activating protein-binding protein 2-like
111064102	2.0357	1.65882	1.67811	0.733235	0.710945	0.990841	LOC111064102	NW_019105635.1	ral guanine nucleotide dissociation stimulator-like 1
111060947	1.72481	1.65717	1.07902	0	0	0	LOC111060947	NW_019109784.1	queuine tRNA-ribosyltransferase accessory subunit 2-like
111044645	3.38064	1.79294	1.8376	5.46411	7.46621	4.87546	LOC111044645	NW_019105755.1	pyruvate dehydrogenase phosphatase regulatory subunit
111054529	18.4044	22.5636	24.7279	85.5234	73.0048	69.4282	LOC111054529	NW_019106914.1	pyruvate carboxylase
111061387	4.13927	2.16202	5.23388	10.17	7.50959	11.2336	LOC111061387	NW_019110169.1	pyridoxine-5'-phosphate oxidase-like
111058842	1.88179	4.58547	2.87836	6.58975	5.15606	9.98995	LOC111058842	NW_019108248.1	pyrethroid hydrolase Ces2a-like
111044743	13.4506	10.1908	5.89819	1.8329	3.68129	3.99047	LOC111044743	NW_019105760.1	putative transmembrane protein INAFM2
111058981	2.04557	4.30507	2.70968	0	0	0	LOC111058981	NW_019108304.1	putative pyridoxal kinase C6F6.11c
111059454	0.151784	0.26833	0.339724	0	0	0	LOC111059454	NW_019108565.1	putative protein TPRXL
111061527	792.115	764.911	610.324	6.58572	4.40905	5.29883	LOC111061527	NW_019110270.1	putative protein TPRXL
111061218	2.78203	4.33578	3.58156	0.0581956	0	0.1267	LOC111061218	NW_019110004.1	putative protein disulfide-isomerase DDB_G0275025
111046635	1.34184	0.726954	1.2041	0.103222	0.24187	0.299638	LOC111046635	NW_019105558.1	putative phospholipase B-like lamina ancestor
111052180	5.45383	5.2323	5.4229	14.8562	8.76026	9.7262	LOC111052180	NW_019106532.1	putative phospholipase B-like 2
111045086	0.171788	0.860468	0.384498	0	0	0	LOC111045086	NW_019105787.1	putative oligopeptide transporter YGL114W
111061122	1.56577	2.19137	1.6271	0	0	0	LOC111061122	NW_019109926.1	putative nicotinamide mononucleotide adenylyltransferase
111061154	1.32357	1.23151	1.00233	0	0	0	LOC111061154	NW_019109955.1	putative histone deacetylase complex subunit cti6
111043894	0.971835	0.962112	0.633908	0.0618009	0	0.0168187	LOC111043894	NW_019105706.1	putative glutamate synthase [NADPH]
111043897	0.278187	0.30737	0.667115	0	0	0	LOC111043897	NW_019105706.1	putative gamma-glutamyltransferase YwrD
111061721	0.974457	0.484507	0.350525	0	0	0.0527001	LOC111061721	NW_019110432.1	putative flavin-containing monooxygenase 2
111049861	1.50032	1.92897	1.30832	5.63775	6.53261	2.8325	LOC111049861	NW_019106223.1	putative epidermal cell surface receptor
111046904	9.14573	11.0625	7.07989	16.8357	16.1384	24.8522	LOC111046904	NW_019105919.1	putative defense protein Hdd11
111056668	9.33639	18.1326	2.14434	2.82226	2.99165	2.27572	LOC111056668	NW_019107421.1	putative aminopeptidase W07G4.4
111061308	2.3459	1.93059	1.39672	0	0	0	LOC111061308	NW_019110080.1	putative amidase ARB_02965
111063897	0.434487	1.05615	0.520969	0	0	0	LOC111063897	NW_019119500.1	putative 6-phosphofructo-2-kinase/fructose-2
111056492	793.679	819.742	507.038	289.946	370.847	254.566	LOC111056492	NW_019107371.1	pupal cuticle protein C1B-like
111062590	4.90061	7.5084	8.4615	17.6596	17.7343	19.2237	LOC111062590	NW_019112025.1	proton-coupled amino acid transporter-like protein pathetic
111058044	15.9702	11.7984	11.8144	18.761	45.0663	21.2131	LOC111058044	NW_019107905.1	proteoglycan 4-like
111061531	0.189086	1.3371	0.241838	0	0.100627	0	LOC111061531	NW_019110270.1	proteoglycan 4-like
111056360	0.884166	1.10334	2.64415	6.24273	7.51465	5.13048	LOC111056360	NW_019107341.1	protein white-like
111044763	3.00121	2.04065	2.47287	6.69821	6.75726	4.92757	LOC111044763	NW_019105762.1	protein unzipped-like
111048898	0.715674	0.667746	0.724638	0.0948149	0.22217	0.206425	LOC111048898	NW_019106105.1	protein turtle-like
111059575	41.9963	93.0014	30.2133	19.355	23.8948	23.3888	LOC111059575	NW_019108616.1	protein transport protein Sec61 subunit gamma
111063818	1.85254	6.14064	3.55404	16.5666	13.3093	8.01504	LOC111063818	NW_019117628.1	protein transport protein Sec31A-like
111045865	1.31231	1.42767	1.54931	0.601819	0.483491	0.567772	LOC111045865	NW_019105555.1	protein transport protein SEC31
111049702	15.3686	24.0871	15.857	36.0335	36.4952	61.9107	LOC111049702	NW_019106203.1	protein takeout-like
111055938	1.50968	3.44731	0.724069	4.90018	5.62389	6.64052	LOC111055938	NW_019107222.1	protein takeout-like
111061526	1.53488	0.932744	1.01221	0	0	0	LOC111061526	NW_019110270.1	protein SVP26-like
111061220	0.788815	0.597645	0.324282	0	0	0	LOC111061220	NW_019110004.1	protein STU1-like
111047385	2.23834	1.92505	2.32118	0.769407	0.965826	1.04694	LOC111047385	NW_019105561.1	protein spartin
111047864	3.74366	3.7062	3.78257	8.41168	7.92927	6.4788	LOC111047864	NW_019106004.1	protein SMG8-like
111046664	1.60723	0.619268	1.8975	0.327587	0.0986918	0.10698	LOC111046664	NW_019105899.1	protein slit
111064609	1.5862	2.71371	2.01236	0.0406733	0	0	LOC111064609	NW_019105663.1	protein sel-1 homolog 2-like
111045100	2.63298	2.88592	1.81847	0.125577	0	0	LOC111045100	NW_019105787.1	protein SCD6-like
111063689	2.21817	1.56856	2.76607	7.93451	5.48911	7.67757	LOC111063689	NW_019116469.1	protein RUFY3-like
111060749	1.29583	2.1272	1.77572	0	0	0	LOC111060749	NW_019109608.1	protein rax1-like
111052885	11.0696	31.3416	7.63195	2.61227	5.24664	5.83695	LOC111052885	NW_019106634.1	protein phosphatase 1 regulatory subunit 11-like
111057797	2.46805	2.12901	2.82382	1.22911	0.854524	1.05494	LOC111057797	NW_019107808.1	protein ovo
111061181	1.09626	1.93803	1.28526	0	0	0	LOC111061181	NW_019109976.1	protein NIF3 homolog
111049282	28.7232	27.2874	27.1918	12.8457	13.5	14.7267	LOC111049282	NW_019106149.1	protein NDNF
111062236	4.10062	10.8739	23.3822	3.16904	3.54615	4.92817	LOC111062236	NW_019111193.1	protein maelstrom homolog
111045825	2.31214	3.25966	3.67775	0.953855	0.957889	1.39289	LOC111045825	NW_019105835.1	protein hunchback
111049957	4.34524	4.16874	7.1671	1.47428	1.39591	1.78827	LOC111049957	NW_019105541.1	protein halfway
111057105	4.58344	4.74311	7.18467	13.4183	10.1732	11.5113	LOC111057105	NW_019107557.1	protein FAM91A1-like
111050067	0.887144	1.1292	1.36157	0.197453	0.141635	0.276354	LOC111050067	NW_019106248.1	protein FAM60A
111061162	1.16377	1.54303	1.03659	0	0	0	LOC111061162	NW_019109963.1	protein esc1-like
111060789	2.71444	2.65192	3.15195	0	0	0	LOC111060789	NW_019109635.1	protein ERP1-like
111053549	15.6285	15.1834	13.7759	5.7079	8.42947	6.94444	LOC111053549	NW_019105584.1	protein Dr1
111047880	0.635888	1.21783	1.47408	3.11705	3.59554	2.93459	LOC111047880	NW_019105562.1	protein dachsous-like
111061322	1.07733	1.7522	1.15742	0.0342549	0.0343997	0	LOC111061322	NW_019110084.1	protein CWH43-like
111063086	221.041	205.721	169.993	106.859	87.4559	80.9651	LOC111063086	NW_019113416.1	protein crumbs homolog 2-like
111048790	4.81087	5.18267	5.48002	1.43406	2.2802	1.8863	LOC111048790	NW_019106096.1	protein cortex-like
111045298	6.94115	5.00275	5.94116	2.71632	2.98354	2.40248	LOC111045298	NW_019105802.1	protein cappuccino-like
111043517	2.40531	2.49587	3.61136	9.31052	8.34812	3.80068	LOC111043517	NW_019105685.1	protein brunelleschi-like
111059307	1.87691	1.65905	1.96407	4.06898	8.44479	7.82521	LOC111059307	NW_019108463.1	protein brown-like
111061208	1.71342	2.398	1.26692	0	0	0.092664	LOC111061208	NW_019109996.1	protein BOB1-like
111049492	3.30821	6.57947	5.55337	2.13663	1.89809	2.41533	LOC111049492	NW_019106172.1	protein bicaudal C-like
111050215	10.486	13.3937	14.7455	5.06228	4.73309	6.08071	LOC111050215	NW_019106264.1	protein bicaudal C homolog 1-like
111045103	1.69523	2.49742	3.52326	0	0	0	LOC111045103	NW_019105787.1	protein BCP1-like
111062605	6.95397	7.40408	8.79291	22.4877	20.8166	23.9324	LOC111062605	NW_019112072.1	protein argonaute-2-like
111060751	2.92675	2.45768	0.421117	0	0	0	LOC111060751	NW_019109608.1	protein alcS-like
111044757	2.29812	1.61821	2.16708	0.557322	1.11936	0.50557	LOC111044757	NW_019105761.1	protein alan shepard
111060926	4.29636	3.61682	3.13998	0	0	0	LOC111060926	NW_019109770.1	proteasomal ubiquitin receptor ADRM1-B-like
111061075	5.4381	4.99661	6.52051	10.5793	12.4519	11.1449	LOC111061075	NW_019105621.1	prostatic acid phosphatase-like
111052635	6.25662	4.60865	11.3154	17.3032	17.7926	14.2678	LOC111052635	NW_019106598.1	prostatic acid phosphatase-like
111055828	7.53818	14.9921	10.8463	23.5598	23.2492	24.6088	LOC111055828	NW_019107199.1	propionyl-CoA carboxylase alpha chain
111047229	0.964527	0.998724	1.85042	2.19058	2.66181	2.90921	LOC111047229	NW_019105946.1	prominin-1-A-like
111058985	1.74551	4.36037	2.54793	0	0.121163	0	LOC111058985	NW_019108304.1	proliferating cell nuclear antigen-like
111057934	7.07438	17.2961	5.34216	1.31612	3.48445	1.82342	LOC111057934	NW_019107866.1	programmed cell death protein 5-like
111048809	5.27164	7.24847	4.81595	0.133029	0	0	LOC111048809	NW_019106100.1	probable vesicular-fusion protein sec17 homolog
111062217	0.793913	1.47549	0.781076	0.0161816	0	0.0176148	LOC111062217	NW_019111161.1	probable ubiquitin fusion degradation protein C12B10.01c
111048793	0.158706	0.607898	0.253727	0	0	0	LOC111048793	NW_019106097.1	probable ubiquitin carboxyl-terminal hydrolase FAF-X
111061008	2.67921	3.02325	1.64042	0.0453128	0	0.295957	LOC111061008	NW_019109837.1	probable T-complex protein 1 subunit eta
111061948	1.8389	1.82368	1.54882	0.0356523	0.0358031	0.07762	LOC111061948	NW_019110709.1	probable sulfite reductase [NADPH] flavoprotein component
111060722	2.57197	2.94512	2.97176	0.046465	0	0.0505804	LOC111060722	NW_019109589.1	probable sugar phosphate/phosphate translocator At1g53660
111043576	5.02439	7.48309	3.96129	2.79025	2.25263	2.7396	LOC111043576	NW_019105689.1	probable RNA-directed DNA polymerase from transposon BS
111061074	3.53209	5.08787	1.19211	0.0519937	0	0	LOC111061074	NW_019109880.1	probable RNA-binding protein sce3
111061776	4.23807	2.2893	2.2585	0	0	0	LOC111061776	NW_019110465.1	probable rhamnogalacturonate lyase C
111044046	40.343	42.2775	37.9005	28.9279	11.7861	13.4957	LOC111044046	NW_019105715.1	probable pterin-4-alpha-carbinolamine dehydratase
111046222	2.35482	4.48319	3.90951	7.48739	11.0617	10.5017	LOC111046222	NW_019105865.1	probable pseudouridine-5'-phosphatase
111045092	1.55309	2.30883	1.69293	0	0	0.0610862	LOC111045092	NW_019105787.1	probable proline--tRNA ligase
111058987	1.97043	1.74171	1.57509	0	0	0	LOC111058987	NW_019108304.1	probable prephenate dehydrogenase [NADP(+)]
111044374	25.7554	33.6314	13.7565	5.58354	8.64437	15.7017	LOC111044374	NW_019105738.1	probable peptide chain release factor C12orf65
111061127	0.756453	1.33729	1.55489	0	0	0.0935088	LOC111061127	NW_019109928.1	probable NADH pyrophosphatase
111061191	8.93624	3.78937	9.3249	2.73578	2.16896	2.14213	LOC111061191	NW_019109979.1	probable methyltransferase-like protein 15 homolog
111058021	23.2945	31.7541	16.6914	10.82	9.85764	12.2641	LOC111058021	NW_019105605.1	probable methylthioribulose-1-phosphate dehydratase
111057772	1.49898	1.26738	1.81297	3.88545	3.64176	2.98891	LOC111057772	NW_019107797.1	probable maleylacetoacetate isomerase 2
111043905	1.56868	2.21855	1.10347	0	0	0	LOC111043905	NW_019105706.1	probable magnesium transporter NIPA4
111064128	2.93965	3.05857	2.70233	0.997979	1.46663	0.927388	LOC111064128	NW_019105636.1	probable imidazolonepropionase
111061429	1.46245	3.52554	1.27531	0.211364	0	0	LOC111061429	NW_019110203.1	probable histidinol-phosphatase
111051921	1.50918	3.40911	4.34297	19.4609	5.88975	11.8982	LOC111051921	NW_019106491.1	probable G-protein coupled receptor CG31760
111060669	0.187729	1.24454	0.54023	0	0	0	LOC111060669	NW_019109533.1	probable glycosidase crf1
111061317	0.710313	0.293003	0.181695	0	0	0	LOC111061317	NW_019110084.1	probable galactinol--sucrose galactosyltransferase 1
111061915	33.1333	41.0328	28.9685	0.685876	0.137755	0.447974	LOC111061915	NW_019110656.1	probable endo-beta-1
111048835	2.00692	3.65228	0.679449	0	0	0	LOC111048835	NW_019106100.1	probable DNA-binding protein creA
111061145	2.52669	3.39478	1.55116	0	0	0.174909	LOC111061145	NW_019109943.1	probable dihydroorotase
111047412	11.2221	7.2743	6.21957	3.76641	2.98606	2.1579	LOC111047412	NW_019105960.1	probable cytochrome P450 CYP44
111056334	1.88199	1.20985	1.72322	3.80799	3.34608	3.6271	LOC111056334	NW_019107331.1	probable cysteine--tRNA ligase
111056481	5.47736	18.9628	6.34867	23.4025	30.6066	19.3533	LOC111056481	NW_019107367.1	probable chitinase 2
111048155	4.91695	7.03672	5.1657	13.2144	11.4635	10.873	LOC111048155	NW_019106029.1	probable ATP-dependent RNA helicase DDX5
111061159	1.57733	3.00863	1.51303	0	0.0662697	0	LOC111061159	NW_019109963.1	probable assembly chaperone of rpl4
111050925	8.39736	5.88209	7.90306	23.6776	15.6832	14.2583	LOC111050925	NW_019106358.1	probable aldehyde oxidase 4
111061077	6.41112	5.20244	3.62937	0.167089	0.0838976	0.0909437	LOC111061077	NW_019109885.1	probable 6-phosphogluconolactonase ARB_02015
111061435	12.0913	17.0212	13.7462	0.355975	0.357481	0.129168	LOC111061435	NW_019110204.1	probable 60S ribosomal protein L28e
111061405	1.19695	2.89562	0.966869	0.0500766	0	0	LOC111061405	NW_019110184.1	probable 2-ketoarginine decarboxylase AruI
111064193	32.9988	38.5214	25.4605	12.5451	14.8888	13.5011	LOC111064193	NW_019105639.1	probable 28S ribosomal protein S23
111056628	61.4873	63.8884	40.6225	20.2302	25.6792	30.6546	LOC111056628	NW_019105599.1	probable 28S ribosomal protein S16
111061185	1.24909	2.45356	1.19817	0.110322	0	0	LOC111061185	NW_019109976.1	probable 20S rRNA accumulation protein 4
111059893	40.6864	41.5517	43.3815	0	0	0.140263	LOC111059893	NW_019108847.1	prisilkin-39-like
111061464	27.2627	26.7175	27.4779	0.471111	0	0.854729	LOC111061464	NW_019110221.1	prisilkin-39-like
111060780	0.369695	3.10443	0.709249	0	0	0	LOC111060780	NW_019109635.1	pre-mRNA-splicing factor cwf18-like
111060658	3.86841	3.95928	4.49191	15.5368	12.6771	7.75175	LOC111060658	NW_019109530.1	pre-mRNA-splicing factor ATP-dependent RNA helicase DHX15-like
111052079	1.606	0.903369	1.7506	0.290138	0.349638	0.063167	LOC111052079	NW_019106517.1	pre-mRNA-processing factor 39-like
111060936	1.19054	0.771724	0.837475	0	0	0	LOC111060936	NW_019109775.1	pre-mRNA-processing factor 17-like
111045048	3.03907	2.22315	3.26701	1.33283	0.962024	1.31486	LOC111045048	NW_019105540.1	PQ-loop repeat-containing protein 1-like
111046803	5.40581	3.98194	3.2409	1.73077	2.03776	1.88406	LOC111046803	NW_019105913.1	polyribonucleotide nucleotidyltransferase 1
111058976	5.65403	6.85034	4.25467	0	0.0389086	0.0843526	LOC111058976	NW_019108304.1	poly(rC)-binding protein 1-like
111061875	5.3565	6.60891	3.13106	0	0	0.0241406	LOC111061875	NW_019110610.1	polarized growth protein rax2-like
111052440	3.65652	2.17156	2.41138	0.862888	1.45943	0.840439	LOC111052440	NW_019106569.1	piggyBac transposable element-derived protein 3-like
111056087	1.76586	1.66495	1.01633	0.187158	0	0.509336	LOC111056087	NW_019107260.1	pickpocket protein 28-like
111060724	0.19128	0.789024	0.91741	0	0	0	LOC111060724	NW_019109589.1	pH-response regulator protein palI/RIM9-like
111061380	4.14386	5.11096	5.82373	12.2566	10.9237	8.42221	LOC111061380	NW_019110161.1	phosphotriesterase-related protein-like
111062983	2.47658	3.11084	1.62542	14.2985	10.301	16.4672	LOC111062983	NW_019113120.1	phosphoribosylformylglycinamidine synthase-like
111061402	3.16788	3.54139	2.32374	0	0	0	LOC111061402	NW_019110184.1	phosphomevalonate kinase-like
111062648	4.05843	2.89747	4.9411	11.4152	9.46987	7.02355	LOC111062648	NW_019112168.1	phospholipase D3
111053173	1.86277	4.3222	4.02038	15.7326	13.7546	8.66377	LOC111053173	NW_019106683.1	phospholipase A-2-activating protein-like
111058101	3.39881	0.751073	1.95615	7.97006	6.24022	6.47021	LOC111058101	NW_019107940.1	phosphatidylserine synthase 1-like
111046232	22.7026	29.144	17.8907	10.7722	10.6505	11.6659	LOC111046232	NW_019105865.1	phosphatidylserine decarboxylase proenzyme
111047698	3.58743	2.1473	4.63341	1.10024	1.48823	1.6621	LOC111047698	NW_019105987.1	phosphatidylinositol 3-kinase
111046735	1.14861	3.35826	1.2713	5.61866	7.33515	5.27531	LOC111046735	NW_019105906.1	phenoloxidase 2-like
111064346	0.457014	0.391342	0.54798	0.18164	0.159607	0.197728	LOC111064346	NW_019105647.1	PHD finger protein rhinoceros
111061315	2.37661	6.51231	1.59581	0	0	0	LOC111061315	NW_019110084.1	PGA52-like protein ARB_06390
novel.827	329.734	264.123	204.39	89.1157	78.601	100.944	-	NW_019105885.1	PF14960:ATP synthase regulation
novel.2157	0.0982789	0.0434355	0.565635	1.36713	1.33369	0.722849	-	NW_019107041.1	PF12017:Transposase protein
novel.1987	1.62213	1.99144	2.85267	0.0716349	0	0	-	NW_019106828.1	PF03184:DDE superfamily endonuclease
novel.457	8.92488	5.75233	5.1723	1.9214	2.07795	3.53958	-	NW_019105701.1	PF02949:7tm Odorant receptor
novel.261	20.8937	25.1632	20.9327	77.1828	58.908	34.7275	-	NW_019105628.1	PF01926:50S ribosome-binding GTPase
novel.631	3.76412	5.3747	2.4997	0	0	0	-	NW_019105787.1	PF01498:Transposase
novel.3234	1.77694	2.17478	0.786691	0	0	0	-	NW_019110133.1	PF01498:Transposase
novel.567	13.9047	13.5769	8.68513	8.22537	4.90447	4.19714	-	NW_019105749.1	PF00379:Insect cuticle protein
novel.3243	1.66912	3.02452	0.800538	0	0	0	-	NW_019110184.1	PF00075:RNase H
novel.2580	0.602075	1.77396	1.9251	0	0	0	-	NW_019107773.1	PF00050:Kazal-type serine protease inhibitor domain
111061769	1.56807	3.20981	0.474993	0.131206	0	0	LOC111061769	NW_019110465.1	peroxisome assembly protein 12
111060826	2.2603	1.9355	0.948571	0	0	0	LOC111060826	NW_019109672.1	peptidyl-prolyl cis-trans isomerase-like 2
111044127	1.71394	2.21422	3.0352	7.65044	11.5768	9.01253	LOC111044127	NW_019105722.1	peptide transporter family 1-like
111044454	5.81856	6.53321	9.8051	19.8757	15.9427	14.288	LOC111044454	NW_019105742.1	peptide methionine sulfoxide reductase MsrB-like
111049388	2.462	1.82522	2.89491	7.57566	5.0084	4.19204	LOC111049388	NW_019106161.1	pentatricopeptide repeat-containing protein 1
111056042	5.79449	7.17065	7.55925	38.9671	26.3655	34.5965	LOC111056042	NW_019107247.1	PDZ and LIM domain protein Zasp-like
111053138	12.3957	12.9693	14.9479	51.8003	27.4232	27.1434	LOC111053138	NW_019106678.1	patatin-like phospholipase domain-containing protein 3
111047771	8.83207	8.60273	12.1734	23.5156	16.1199	23.0386	LOC111047771	NW_019105994.1	pantothenate kinase 3-like
111060343	1.73741	1.95457	2.27261	0.251102	0.0630411	0.136671	LOC111060343	NW_019109226.1	pancreatic triacylglycerol lipase-like
111045088	0.271467	0.419924	0.781202	0	0	0	LOC111045088	NW_019105787.1	oxygen-dependent choline dehydrogenase-like
111063780	8.35939	18.9345	15.0349	41.9458	28.7772	39.3317	LOC111063780	NW_019117278.1	outer dense fiber protein 3-like
111061667	1.9069	2.49169	2.06775	0	0	0.0717412	LOC111061667	NW_019110381.1	ornithine decarboxylase-like
111062560	0.341949	0.906772	0.164005	0	0	0	LOC111062560	NW_019111941.1	ornithine aminotransferase-like
111053832	5.6938	8.28946	3.69467	14.6429	13.2344	13.4764	LOC111053832	NW_019106787.1	ORM1-like protein
111046162	2.12551	2.33426	2.06976	1.12638	1.05402	0.919607	LOC111046162	NW_019105858.1	oocyte zinc finger protein XlCOF6-like
111061312	0.699829	1.30592	0.745889	0	0	0	LOC111061312	NW_019110080.1	oligosaccharide translocation protein RFT1-like
111054075	1.50992	2.88004	1.21968	0	0	0	LOC111054075	NW_019106828.1	O-glycoside alpha-1
111043879	0.556006	2.06416	0.213336	0	0	0	LOC111043879	NW_019105706.1	nucleotide exchange factor SIL1-like
111060821	0.755708	1.15613	0.864305	0	0	0.0754519	LOC111060821	NW_019109672.1	nucleoporin NUP159-like
111043891	0.571946	0.82153	0.788656	0.028415	0	0	LOC111043891	NW_019105706.1	nucleoporin NIC96-like
111055094	7.01308	12.3981	9.22586	2.54843	4.79852	4.50798	LOC111055094	NW_019107029.1	nucleolar protein 6-like
111055276	10.354	7.73423	14.4083	19.3589	29.2193	19.9378	LOC111055276	NW_019107060.1	nucleolar protein 58-like
111061839	4.0843	4.08111	4.7695	11.1514	11.0568	7.99028	LOC111061839	NW_019110550.1	nucleolar protein 14-like
111051160	0.941209	0.776494	0.96303	3.74083	1.95346	1.90034	LOC111051160	NW_019105575.1	nucleolar protein 10-like
111053585	650.073	693.867	376.041	125.583	259.746	290.729	LOC111053585	NW_019106741.1	nuclear protein 1
111057927	1.27897	2.09953	2.45367	8.42372	7.00084	7.90501	LOC111057927	NW_019107864.1	nuclear factor NF-kappa-B p100 subunit-like
111056517	2.26356	2.8583	2.94674	8.22537	5.42073	7.41494	LOC111056517	NW_019107376.1	nuclear cap-binding protein subunit 1-like
111060613	1.64038	1.33844	0.968316	0	0	0	LOC111060613	NW_019109480.1	nuc-1 negative regulatory protein preg-like
111060829	44.8643	52.8154	31.4941	19.7765	21.6509	22.4104	LOC111060829	NW_019105619.1	NTF2-related export protein
111044548	1.08308	1.00775	1.74978	4.48597	19.1119	6.90566	LOC111044548	NW_019105749.1	nose resistant to fluoxetine protein 6-like
111059332	4.41492	4.60822	5.58652	12.171	7.91084	14.3462	LOC111059332	NW_019108484.1	nose resistant to fluoxetine protein 6-like
111045616	3.87567	2.02178	4.0224	10.8584	5.57898	10.5007	LOC111045616	NW_019105822.1	nose resistant to fluoxetine protein 6-like
111054069	1.26562	0.783101	0.607015	0	0	0	LOC111054069	NW_019106828.1	non-structural maintenance of chromosomes element 1 homolog
111061979	52.9541	47.3694	56.72	115.883	120.288	103.982	LOC111061979	NW_019110754.1	non-specific lipid-transfer protein-like
111062151	8.66459	6.69219	8.79554	31.9633	28.4723	16.3053	LOC111062151	NW_019111061.1	nodal modulator 1-like
111060782	0.588621	1.14465	0.564626	0	0	0	LOC111060782	NW_019109635.1	nitronate monooxygenase-like
111045095	0.703153	0.776918	0.295089	0	0	0	LOC111045095	NW_019105787.1	nitrate reductase [NADPH]-like
111061304	1.10801	0.652929	0.708558	0	0	0	LOC111061304	NW_019110080.1	nicotinamide riboside kinase-like
111060862	7.02421	4.92428	7.27999	11.9372	13.2123	14.4616	LOC111060862	NW_019109711.1	nicastrin-like
111050141	3.43265	4.0456	5.76225	18.3044	8.90548	10.6435	LOC111050141	NW_019106256.1	nicalin-1-like
111052275	13.2317	12.6704	8.99035	5.69716	4.54767	7.15587	LOC111052275	NW_019106546.1	N-glycosylase/DNA lyase
111053293	8.1324	9.62978	5.15152	3.29321	2.81719	2.5227	LOC111053293	NW_019106703.1	NFU1 iron-sulfur cluster scaffold homolog
111047893	3.14343	4.44569	3.75236	12.7157	10.8735	10.2756	LOC111047893	NW_019106006.1	neutral alpha-glucosidase AB-like
111052672	10.325	17.7727	12.5104	0	0	0.156741	LOC111052672	NW_019106603.1	neuropeptide-like protein 31
111047674	150.104	221.868	155.635	74.5114	92.4767	81.1108	LOC111047674	NW_019105985.1	neuroparsin-A-like
111043465	8.85229	9.08936	5.91827	14.642	19.2007	18.1826	LOC111043465	NW_019105682.1	neuronal acetylcholine receptor subunit alpha-7-like
111043901	845.982	1114.36	735.04	398.831	297.828	602.483	LOC111043901	NW_019105706.1	neurofilament heavy polypeptide-like
111059343	4.29081	3.0342	3.9101	9.37959	9.87595	7.92075	LOC111059343	NW_019105612.1	nephrin-like
111046882	1.1873	1.3065	1.20863	3.67885	4.25534	3.64824	LOC111046882	NW_019105918.1	neither inactivation nor afterpotential protein C-like
111058505	2.40483	3.67164	2.02718	5.38723	5.58453	7.25165	LOC111058505	NW_019108093.1	negative elongation factor D
111060964	2.37438	3.20646	2.46739	0.0524276	0.0526494	0.0570711	LOC111060964	NW_019109807.1	NASP-related protein sim3-like
111044474	8.59763	8.94077	8.08544	2.14408	3.36429	4.95971	LOC111044474	NW_019105551.1	N-alpha-acetyltransferase 38
111054084	2.60809	3.3578	2.88248	6.94062	7.64887	5.34761	LOC111054084	NW_019105587.1	NADPH-dependent diflavin oxidoreductase 1
111046643	15563.4	6241.64	11676.8	2621.61	2689.69	4970.61	LOC111046643	NW_019105897.1	NADH-ubiquinone oxidoreductase chain 1-like
111062218	3.74981	3.73949	3.50471	0.0764287	0	0	LOC111062218	NW_019111161.1	NADH-ubiquinone oxidoreductase 30.4 kDa subunit
111059632	86.4877	89.6902	62.461	28.738	44.3258	40.4437	LOC111059632	NW_019108666.1	NADH dehydrogenase [ubiquinone] iron-sulfur protein 6
111053533	50.2279	38.444	37.8428	14.2266	18.8954	24.4788	LOC111053533	NW_019106733.1	NADH dehydrogenase [ubiquinone] 1 beta subcomplex subunit 5
111056830	207.383	231.561	124.862	45.6161	81.3762	79.1271	LOC111056830	NW_019107467.1	NADH dehydrogenase [ubiquinone] 1 alpha subcomplex subunit 7-like
111064418	248.666	230.257	156.078	81.6985	122.332	103.264	LOC111064418	NW_019105651.1	NADH dehydrogenase [ubiquinone] 1 alpha subcomplex subunit 6
111061352	5.0794	4.97519	3.35796	0	0.109586	0.0593949	LOC111061352	NW_019110133.1	NADH dehydrogenase (ubiquinone) complex I
111052355	1.21107	0.513837	0.929361	2.46446	2.86158	1.71863	LOC111052355	NW_019106556.1	NAD(P) transhydrogenase
111061178	1.14099	1.26068	0.410428	0	0	0	LOC111061178	NW_019109976.1	NAD(+) kinase-like
111046081	3.05253	4.31713	4.80207	12.4234	9.11332	6.12797	LOC111046081	NW_019105853.1	myrosinase 1-like
111047975	2.32125	3.14184	2.36579	6.05444	6.83282	4.7704	LOC111047975	NW_019106012.1	myotubularin-related protein 8
111048818	1.37312	2.04419	1.07452	0	0	0	LOC111048818	NW_019106100.1	myosin-11-like
111060830	2.3663	2.51946	1.18651	0	0.171721	0.0465357	LOC111060830	NW_019109672.1	myosin heavy chain
111064140	2.25724	1.19714	2.51166	0.502399	0.528549	0.338555	LOC111064140	NW_019105637.1	muscarinic acetylcholine receptor DM1
111043855	0.221429	1.10911	0.141601	0	0	0	LOC111043855	NW_019105706.1	multifunctional cytochrome P450 monooxygenase af510-like
111044220	0.47881	0.846464	0.459291	0.118939	0.167219	0.181263	LOC111044220	NW_019105728.1	multidrug resistance protein 1-like
111048164	17.1659	18.2238	17.7559	32.9193	43.1479	30.2891	LOC111048164	NW_019106030.1	mucin-5AC-like
111053186	25.017	21.4152	22.2233	12.7674	4.22956	11.0035	LOC111053186	NW_019106685.1	mucin-5AC-like
111049316	3.833	4.25863	3.93208	1.62922	1.93358	1.17467	LOC111049316	NW_019106152.1	mucin-17-like
111062057	0.940043	2.90824	1.05201	0	0	0	LOC111062057	NW_019110872.1	mRNA 3'-end-processing protein YTH1-like
111056856	1.96804	1.31436	1.3844	4.44984	2.65327	3.40591	LOC111056856	NW_019107478.1	molybdenum cofactor sulfurase 3-like
111062050	2.7486	1.64583	2.2113	0	0	0.0767218	LOC111062050	NW_019110863.1	molybdate transporter 1-like
111048946	2.81803	3.15518	1.62189	0	0	0	LOC111048946	NW_019106109.1	mitotic checkpoint protein BUB3.1-like
111061318	3.10272	3.3825	2.87703	0	0.165119	0.13424	LOC111061318	NW_019110084.1	mitochondrial-processing peptidase subunit beta-like
111060873	2.5774	3.48062	2.60968	0	0.0571511	0	LOC111060873	NW_019109723.1	mitochondrial oxaloacetate transport protein-like
111060877	3.83139	5.26813	4.08355	0	0	0.368368	LOC111060877	NW_019109723.1	mitochondrial import inner membrane translocase subunit TIM8-like
111053906	82.3178	93.4501	69.4143	36.1386	38.6536	43.0638	LOC111053906	NW_019106799.1	mitochondrial import inner membrane translocase subunit Tim8
111045962	51.5071	70.6228	37.8336	20.8745	24.6049	20.5299	LOC111045962	NW_019105844.1	mitochondrial import inner membrane translocase subunit Tim23-like
111054327	2.22374	32.0116	4.57091	1.26261	2.78949	3.57354	LOC111054327	NW_019106876.1	mitochondrial import inner membrane translocase subunit Tim23-like
111060878	4.879	7.26992	3.61037	0	0	0	LOC111060878	NW_019109723.1	mitochondrial import inner membrane translocase subunit TIM10-like
111060953	4.22156	3.54496	4.9606	10.6544	8.59327	9.68027	LOC111060953	NW_019109792.1	mitochondrial carrier protein Rim2-like
111047614	5.77835	7.72224	6.00469	2.78873	2.08667	4.10716	LOC111047614	NW_019105980.1	mitochondrial amidoxime-reducing component 1-like
111054495	3.11789	4.65665	3.30018	14.1868	12.0153	8.93105	LOC111054495	NW_019106908.1	mitochondrial 10-formyltetrahydrofolate dehydrogenase-like
111051049	12.1538	16.0344	8.00424	4.03745	6.3714	3.76718	LOC111051049	NW_019106375.1	mimitin
111050986	4.20052	4.30702	5.0769	19.2326	20.1858	15.4839	LOC111050986	NW_019106368.1	MFS-type transporter SLC18B1-like
111060946	0.926269	0.818752	0.59234	0	0	0	LOC111060946	NW_019109784.1	methyltransferase trt5-like
111061865	3.47801	1.71799	0.981242	0	0	0	LOC111061865	NW_019110585.1	methionyl-tRNA formyltransferase-like
111061407	1.43496	1.55026	1.75881	0	0	0	LOC111061407	NW_019110184.1	metal tolerance protein 3-like
111055273	2.50787	2.1304	2.31191	0.660187	0.545983	0.676385	LOC111055273	NW_019107059.1	meiosis regulator and mRNA stability factor 1
111060364	1.37106	2.89806	2.4588	5.68621	4.61579	4.8487	LOC111060364	NW_019109252.1	mediator of RNA polymerase II transcription subunit 24
111061436	0.467242	2.06503	1.25495	0.0742822	0	0	LOC111061436	NW_019110204.1	mediator of RNA polymerase II transcription subunit 14-like
111048154	19.8257	21.4922	8.61171	6.83901	6.71863	8.57764	LOC111048154	NW_019106029.1	matrix-remodeling-associated protein 7-like
111059803	1.53488	1.44151	0.736155	0.400337	0.612618	0.622564	LOC111059803	NW_019108782.1	MAP kinase-activating death domain protein-like
111060820	3.68136	5.2738	2.07007	0.100907	0.101334	0	LOC111060820	NW_019109672.1	manganese resistance protein MNR2-like
111049619	29.3139	30.5562	16.3369	41.5704	54.9878	56.4284	LOC111049619	NW_019106191.1	maltase 2-like
111061437	9.41404	10.4016	8.40317	0	0	0.339417	LOC111061437	NW_019110204.1	malate dehydrogenase-like
111062511	4.14894	2.949	3.28232	7.64998	10.5163	7.92041	LOC111062511	NW_019111828.1	major royal jelly protein 1-like
111061950	1.13842	0.691815	0.682507	0	0	0	LOC111061950	NW_019110709.1	maintenance of telomere capping protein 1-like
111049497	3.7253	4.36406	3.7887	10.4892	9.88866	8.97147	LOC111049497	NW_019106172.1	lysosomal alpha-mannosidase-like
111055492	4.10533	6.74443	5.72796	11.6029	13.2078	13.6712	LOC111055492	NW_019107116.1	lysosomal alpha-glucosidase-like
111060668	2.64309	3.31328	2.51229	0.133699	0	0.0207916	LOC111060668	NW_019109533.1	lysine-specific histone demethylase 2-like
111050259	9.29337	9.02596	9.68492	2.73604	3.20554	3.2762	LOC111050259	NW_019106271.1	ly6/PLAUR domain-containing protein 6B-like
111052550	5.20576	6.74466	5.40397	17.1758	14.4591	12.5264	LOC111052550	NW_019106587.1	luciferin 4-monooxygenase
111048831	1.52332	3.51587	1.46122	0	0	0	LOC111048831	NW_019106100.1	L-serine dehydratase/L-threonine deaminase-like
rna26111	22571	16718.6	22031.9	6210.7	4524.24	3794.36	-	NC_021748.1	l-rRNA
111054639	0.969082	0.558084	1.01408	0.210088	0.363348	0.139758	LOC111054639	NW_019106934.1	low-density lipoprotein receptor-related protein 2
111053816	5.87469	6.15781	5.13651	12.439	12.4916	11.7863	LOC111053816	NW_019106784.1	LON peptidase N-terminal domain and RING finger protein 3-like
111058235	11.0206	12.5752	15.1842	35.5188	32.7899	24.7939	LOC111058235	NW_019107995.1	lipase member M-like
111043403	2.50269	4.33588	3.12086	1.15384	0.759164	1.68916	LOC111043403	NW_019105678.1	lipase 1-like
111061293	33.0457	32.1732	37.0965	77.0909	75.1232	86.4053	LOC111061293	NW_019110073.1	leukocyte elastase inhibitor-like
111053438	10.5947	11.8416	13.5224	31.6684	25.1623	35.1552	LOC111053438	NW_019106720.1	leukocyte elastase inhibitor-like
111054317	4.79567	7.15332	6.03772	15.4071	15.7913	13.2704	LOC111054317	NW_019106874.1	leucine--tRNA ligase
111045364	268.205	265.694	249.383	107.79	137.58	120.45	LOC111045364	NW_019105806.1	leucine-rich repeat-containing protein 58
111060591	7.78771	9.617	7.63503	2.45797	3.42829	3.02252	LOC111060591	NW_019109450.1	leucine-rich repeat extensin-like protein 5
111057438	6.61322	6.44005	13.3324	0	0	0	LOC111057438	NW_019107665.1	leucine-rich repeat extensin-like protein 3
111062333	521.296	429.248	408.25	141.083	292.124	199.811	LOC111062333	NW_019111393.1	larval/pupal cuticle protein H1C-like
111045994	2303.8	2335.91	1052.33	291.242	665.589	216.612	LOC111045994	NW_019105555.1	larval cuticle protein A2B-like
111050940	1079.04	965.136	458.336	76.2028	232.287	87.8508	LOC111050940	NW_019106360.1	larval cuticle protein A1A-like
111047940	22.6936	42.2029	15.4076	8.90243	7.29323	13.8988	LOC111047940	NW_019106009.1	larval cuticle protein A1A-like
111048414	204.58	168.753	208.471	75.135	51.531	42.2492	LOC111048414	NW_019106055.1	la-related protein 6
111055968	6.50613	4.60074	9.9161	22.066	28.2762	10.5715	LOC111055968	NW_019107229.1	laminin subunit beta-1-like
111043907	1.03742	3.09488	3.98052	0	0.103517	0.112211	LOC111043907	NW_019105706.1	lactamase-like protein nscB
111051188	13.2302	7.8331	15.3248	37.6021	35.8681	27.1083	LOC111051188	NW_019106394.1	lachesin-like
111053442	2.86926	2.3699	2.66206	1.04691	0.750959	1.05824	LOC111053442	NW_019106721.1	laccase-9-like
111061918	1.1707	1.49473	0.873427	0	0	0	LOC111061918	NW_019110656.1	KRR1 small subunit processome component homolog
111061310	4.58101	4.62773	2.63656	0	0	0.113256	LOC111061310	NW_019110080.1	kinetochore protein fta4-like
111059740	33.0083	30.044	27.8986	12.5228	11.5624	12.9828	LOC111059740	NW_019108719.1	keratin-associated protein 6-2-like
111055531	2.13821	1.69107	0.755648	0	0	0.146069	LOC111055531	NW_019107121.1	keratin-associated protein 16-1-like
111045787	234.211	414.05	95.1851	40.0629	83.5273	64.7378	LOC111045787	NW_019105832.1	keratin
111044315	233.578	211.433	181.114	64.1735	122.61	114.43	LOC111044315	NW_019105734.1	kallikrein-6-like
111064082	5.61141	6.01539	6.64243	18.3165	20.1095	20.7653	LOC111064082	NW_019105544.1	isoleucine--tRNA ligase
111057518	26.1276	31.6545	25.3254	74.8695	49.5164	62.6867	LOC111057518	NW_019107701.1	isocitrate dehydrogenase [NADP]
111048807	2.08485	2.49676	1.0967	0	0	0	LOC111048807	NW_019106100.1	iron-sulfur clusters transporter ATM1
111053397	1.75716	1.9062	1.07261	0.190468	0.31879	0.691126	LOC111053397	NW_019106715.1	involucrin-like
111060662	0.467966	0.601667	0.489697	0	0.0339599	0	LOC111060662	NW_019109533.1	intron-binding protein aquarius-like
111064322	1.5854	2.27723	1.33068	5.04094	4.74587	4.2013	LOC111064322	NW_019105646.1	interleukin-1 receptor-associated kinase 4-like
111049572	7.7252	8.72529	9.96271	0.955229	2.26113	2.45104	LOC111049572	NW_019106183.1	interaptin-like
111057104	223.818	270.812	222.493	371.935	460.932	645	LOC111057104	NW_019107557.1	inter-alpha-trypsin inhibitor heavy chain H4-like
111057166	116.683	128.924	132.997	409.768	433.173	475.484	LOC111057166	NW_019107581.1	inter-alpha-trypsin inhibitor heavy chain H3-like
111064643	1.39622	1.7141	2.67861	6.22753	7.12075	7.92014	LOC111064643	NW_019105665.1	integumentary mucin C.1-like
111044373	2.08125	3.44937	1.4973	6.20394	5.39948	3.48926	LOC111044373	NW_019105738.1	integrin beta-PS-like
111049301	2.4651	2.10867	1.29672	4.36148	4.44341	3.85327	LOC111049301	NW_019106151.1	integrin alpha-PS4-like
111049927	6.27898	4.28874	7.39188	2.04184	2.79092	2.0992	LOC111049927	NW_019106230.1	insulin-like growth factor 2 mRNA-binding protein 1
111043234	60.057	63.02	45.1437	22.39	36.3344	19.3283	LOC111043234	NW_019105546.1	inositol-trisphosphate 3-kinase homolog
111057635	1.78272	4.72736	2.89392	0.109006	0.109467	0	LOC111057635	NW_019107747.1	inositol monophosphatase 2-like
111061321	2.07155	1.83109	1.6445	0.113564	0	0	LOC111061321	NW_019110084.1	inosine-5'-monophosphate dehydrogenase-like
111060824	0.807301	2.14078	0.714823	0	0	0.0537354	LOC111060824	NW_019109672.1	inner nuclear membrane protein HEH2-like
111048096	4.66325	3.42201	5.14835	11.61	9.34136	9.66909	LOC111048096	NW_019106024.1	inhibitor of nuclear factor kappa-B kinase subunit alpha
111060082	4.61809	6.0679	5.38763	0.099214	0	0.216003	LOC111060082	NW_019108998.1	inactive pancreatic lipase-related protein 1-like
111059667	0.145162	1.53974	0.835464	0	0	0	LOC111059667	NW_019108690.1	inactive pancreatic lipase-related protein 1-like
111054059	8.37432	6.67655	6.61536	19.1871	12.9766	11.9351	LOC111054059	NW_019106827.1	importin-4-like
111058432	2.38924	1.08449	1.61048	0.359309	0.773203	0.335256	LOC111058432	NW_019108065.1	Methoprene-tolerant
111046355	6.41307	7.32375	5.4781	13.2839	15.9558	11.139	LOC111046355	NW_019105877.1	hypoxia-inducible factor 1-alpha-like
111044616	4.65408	5.31373	5.0224	14.9137	6.77245	9.06118	LOC111044616	NW_019105753.1	hydroxymethylglutaryl-CoA lyase
111060634	1.43092	2.1249	1.04316	0	0	0	LOC111060634	NW_019109496.1	homoaconitase
111058141	6.27784	8.10174	7.8285	19.7614	16.2368	14.993	LOC111058141	NW_019107954.1	histone-lysine N-methyltransferase setd3-like
111060718	0.671665	0.77361	0.566189	0.016179	0	0	LOC111060718	NW_019109589.1	histone transcription regulator 3 homolog
111046102	7.12314	7.26108	8.70626	16.3929	16.9667	14.5642	LOC111046102	NW_019105854.1	histone deacetylase 6-like
111057015	278.268	277.709	238.11	104.085	124.036	86.5436	LOC111057015	NW_019107524.1	histidine-rich glycoprotein-like
111054307	653.097	630.796	454.229	161.277	252.544	169.634	LOC111054307	NW_019106871.1	histidine-rich glycoprotein-like
111056020	10.1368	12.2294	9.85495	2.06887	3.17111	2.72624	LOC111056020	NW_019107244.1	histidine-rich glycoprotein-like
111048972	15.8156	14.0588	15.5995	6.88966	1.71187	3.63396	LOC111048972	NW_019105566.1	histidine-rich glycoprotein-like
111052335	51.9109	44.3936	59.1839	33.376	17.6747	23.8904	LOC111052335	NW_019105580.1	histidine-rich glycoprotein-like
111061771	0.927402	2.27709	1.68035	0.16382	0	0.0891649	LOC111061771	NW_019110465.1	histidine protein methyltransferase 1-like
111059169	2.33088	1.95981	2.01772	3.11815	3.58515	6.09994	LOC111059169	NW_019108395.1	histidine ammonia-lyase-like
111064607	0.991882	1.23776	0.559675	0	0	0	LOC111064607	NW_019105663.1	high-affinity methionine permease-like
111047724	2.40007	1.61233	2.9929	0.992064	0.881307	0.49843	LOC111047724	NW_019105989.1	heparan-sulfate 6-O-sulfotransferase 1-B
111056766	5.58733	5.09809	4.58156	4.15482	17.7687	18.949	LOC111056766	NW_019105600.1	hemicentin-2-like
111060929	1.69667	2.87948	2.0832	0	0.0541754	0.176176	LOC111060929	NW_019109770.1	heat shock protein 78
111043336	5.16064	4.56162	4.12522	18.8017	13.9035	11.1638	LOC111043336	NW_019105673.1	heat shock protein 75 kDa
111051018	12.3109	7.20556	9.09612	18.2494	28.021	23.4646	LOC111051018	NW_019106371.1	heat shock 70 kDa protein cognate 1-like
111043212	1.96694	1.50539	1.38055	0.724557	0.727622	0.830243	LOC111043212	NW_019105667.1	HEAT repeat-containing protein 6
111060617	1.95975	1.03378	2.36499	0.703526	0.908359	0.601729	LOC111060617	NW_019105619.1	guanine nucleotide-binding protein G(s) subunit alpha
111061912	2.58342	2.28355	1.89502	0	0	0	LOC111061912	NW_019110656.1	GTP-binding protein ypt2-like
111061175	14.0774	11.752	8.12712	0.310836	0.10405	0.225578	LOC111061175	NW_019109976.1	GTP-binding nuclear protein GSP1/Ran
111052082	8.83958	8.42806	9.52722	3.71066	3.21101	4.16823	LOC111052082	NW_019106517.1	growth factor receptor-bound protein 10-like
111052422	3.32726	3.40058	3.09188	7.35595	8.00957	8.77222	LOC111052422	NW_019105542.1	G-protein coupled receptor Mth-like
111053888	0.863819	1.08505	1.59179	2.89115	2.28641	2.57679	LOC111053888	NW_019105587.1	G-protein coupled receptor Mth2-like
111062559	1.26515	1.46776	0.910181	0	0	0	LOC111062559	NW_019111941.1	GPI mannosyltransferase 3-like
111056598	10.5254	15.378	12.6413	30.9428	28.2615	31.8017	LOC111056598	NW_019105599.1	glycogenin-1-like
111056404	8.47934	11.1737	10.7285	20.4481	20.6176	22.5968	LOC111056404	NW_019105598.1	glycogen debranching enzyme
111049272	0.60017	1.5031	1.15141	0.238537	0	0.0865548	LOC111049272	NW_019106147.1	glycine-rich protein 23-like
111054308	24.3759	35.7429	16.9357	11.318	7.27415	15.4744	LOC111054308	NW_019106871.1	glycine-rich cell wall structural protein 1.0-like
111044141	13.5605	14.8119	15.4854	28.488	31.7529	32.5757	LOC111044141	NW_019105723.1	glycine dehydrogenase (decarboxylating)
111062628	92.6324	90.4642	116.893	47.0601	58.5894	39.3504	LOC111062628	NW_019112121.1	glyceraldehyde-3-phosphate dehydrogenase 2
111048819	0.662401	0.219567	0.397124	0	0	0	LOC111048819	NW_019106100.1	glutaryl-CoA dehydrogenase
111053450	57.3742	65.2714	61.1504	27.0262	26.7165	22.5246	LOC111053450	NW_019106721.1	glutaredoxin-like
111045361	0.908883	0.35706	1.59836	0.0802746	0.201535	0	LOC111045361	NW_019105806.1	glutamate-gated chloride channel
111050935	1.03213	1.1404	3.46519	5.53796	5.56138	8.26122	LOC111050935	NW_019106359.1	glucose-induced degradation protein 8 homolog
111061070	5.57373	5.2725	6.09691	17.4113	11.1623	10.4921	LOC111061070	NW_019109879.1	glucose-6-phosphate exchanger SLC37A2-like
111061433	1.94277	4.3962	2.31084	0	0	0	LOC111061433	NW_019110204.1	glucose-6-phosphate 1-dehydrogenase
111056611	0.372418	0.164594	0.535854	0.592069	7.8781	1.34273	LOC111056611	NW_019107401.1	glucose dehydrogenase [FAD]-like
111063031	4.13083	5.15483	3.49627	11.9111	10.6683	7.14884	LOC111063031	NW_019113289.1	glucose dehydrogenase [FAD]-like
111044136	6.88867	5.58164	6.60785	19.0512	17.9862	12.6667	LOC111044136	NW_019105723.1	GILT-like protein C02D5.2
111047963	9.2022	17.2709	11.3664	7.71564	2.11317	5.78114	LOC111047963	NW_019106011.1	GILT-like protein 1
111057016	4.64658	11.0246	2.81505	1.36079	0.58566	0.423231	LOC111057016	NW_019107525.1	general odorant-binding protein 56d-like
111048709	2.04662	2.07707	2.25403	0	0	0.0655907	LOC111048709	NW_019106088.1	general amino acid permease AGP3-like
111050497	2457.65	3143.81	1902.59	558.887	1205.97	1009.45	LOC111050497	NW_019106300.1	GATA zinc finger domain-containing protein 14-like
111063565	772.979	895.267	813.807	284.027	511.572	315.528	LOC111063565	NW_019115544.1	GATA zinc finger domain-containing protein 14-like
111063421	0.851419	1.88148	0.408355	10.1519	5.77707	4.42042	LOC111063421	NW_019114787.1	galectin-8-like
111060984	5.24349	5.3824	3.97511	0.134453	0.0675109	0	LOC111060984	NW_019109823.1	G1/S-specific cyclin CCN1-like
111045109	4.32608	5.12262	3.28846	0	0	0.0706296	LOC111045109	NW_019105787.1	fumarate hydratase
111055028	1.05994	0.869985	1.81559	0.300909	0.423055	0.0655122	LOC111055028	NW_019107013.1	formin-like protein 20
111050110	9.10338	11.3548	5.91854	23.2365	32.6202	29.2331	LOC111050110	NW_019106253.1	formin-like protein 16
111053449	7.78499	7.71042	9.89686	20.056	19.8413	16.638	LOC111053449	NW_019106721.1	forkhead box protein O-like
111045478	9.41016	10.3817	12.42	2.86832	5.76091	2.32647	LOC111045478	NW_019105813.1	flocculation protein FLO11-like
111064606	1.30346	1.72824	2.08388	0	0	0	LOC111064606	NW_019105663.1	flocculation protein FLO11-like
111058977	4.21014	6.16364	2.90268	0.104582	0.21005	0.0569226	LOC111058977	NW_019108304.1	FK506-binding protein 4-like
111061153	3.18003	3.17529	1.80764	0.0936225	0.0470092	0	LOC111061153	NW_019109955.1	fimbrin-like
111057060	1.98844	2.10058	3.81476	12.4521	10.6852	10.1138	LOC111057060	NW_019107542.1	fibroin heavy chain-like
111061100	2.273	2.72074	4.13357	7.79186	7.031	4.01563	LOC111061100	NW_019109909.1	fibroin heavy chain-like
111050149	0.596536	2.1619	1.00138	3.65123	2.00001	3.14873	LOC111050149	NW_019106257.1	fibroin heavy chain-like
111062599	4.02906	3.90056	2.11645	8.99806	7.42799	8.38387	LOC111062599	NW_019112044.1	fibroblast growth factor receptor 2-like
111053467	2.97776	2.42155	2.68499	1.27819	1.18852	1.33987	LOC111053467	NW_019106724.1	FERM
111049960	1.51347	0.976225	1.3733	0.227605	0.457135	0.566317	LOC111049960	NW_019106234.1	FERM domain-containing protein 5
111052767	1.00746	1.5266	1.10444	0.343211	0.402107	0.124537	LOC111052767	NW_019106619.1	F-box/LRR-repeat protein 20
111059322	6.40181	5.48188	3.16637	12.0064	10.1408	8.0496	LOC111059322	NW_019105611.1	fatty-acid amide hydrolase 2-like
111060777	1.22042	4.74655	1.17067	0	0	0	LOC111060777	NW_019109635.1	fatty acid-binding protein-like
111058043	26.7602	23.871	26.9645	75.9145	49.6805	69.6795	LOC111058043	NW_019107903.1	farnesyl pyrophosphate synthase-like
111062513	2.36115	4.37613	4.38367	9.32384	8.26887	8.56789	LOC111062513	NW_019111835.1	FAD-dependent oxidoreductase domain-containing protein 1-like
111060750	0.98298	1.73776	0.471454	0	0	0	LOC111060750	NW_019109608.1	FAD-dependent monooxygenase pyr5-like
111044402	1.2945	0.786662	1.72677	0.385873	0.629695	0.315037	LOC111044402	NW_019105739.1	factor-induced gene 2 protein-like
111048810	1.66613	2.06183	1.32423	0	0	0	LOC111048810	NW_019106100.1	factor arrest protein 11-like
111055076	1.27508	1.28077	1.38989	0.368567	0.601455	0.300909	LOC111055076	NW_019105592.1	F-actin-uncapping protein LRRC16A
111057436	17.9392	23.4737	16.8321	0	0	0	LOC111057436	NW_019107665.1	extensin-3-like
111048759	4.69352	2.69951	3.02202	1.48213	2.05296	1.39086	LOC111048759	NW_019106092.1	extensin-2-like
111062850	1.56398	1.2733	1.18439	0	0	0	LOC111062850	NW_019112646.1	exportin-T-like
111053484	7.59031	6.43353	6.68245	14.8772	17.0981	12.686	LOC111053484	NW_019106726.1	exportin-1-like
111059785	2.49999	1.69262	1.88785	6.04629	5.8171	4.64869	LOC111059785	NW_019108763.1	exosome complex exonuclease RRP44-like
111061219	2.71257	2.53091	3.46932	0.23958	0	0	LOC111061219	NW_019110004.1	exosome complex component ski6-like
111061187	4.26034	4.13025	4.7458	0	0.21941	0	LOC111061187	NW_019109976.1	exosome complex component RRP46-like
111061534	4.11173	5.60313	0.821691	0	0	0	LOC111061534	NW_019110270.1	exosome complex component RRP40-like
111060719	9.9597	17.4219	10.4588	0.166673	0.251067	0.0907175	LOC111060719	NW_019109589.1	eukaryotic translation initiation factor eIF-1-like
111048120	0.723317	11.2527	3.60792	1.14993	0.577396	0.751066	LOC111048120	NW_019106026.1	eukaryotic translation initiation factor 4E type 2-like
111049510	45.8436	46.0187	28.186	27.7185	16.4484	15.7198	LOC111049510	NW_019106176.1	eukaryotic translation initiation factor 3 subunit M
111061184	3.55504	5.19177	2.52052	0	0	0.133747	LOC111061184	NW_019109976.1	eukaryotic translation initiation factor 3 subunit K-like
111048945	2.7027	5.37521	2.83557	0	0	0	LOC111048945	NW_019106109.1	eukaryotic translation initiation factor 2 subunit alpha-like
111059158	8.35354	10.6378	11.1367	18.2325	21.9263	23.8903	LOC111059158	NW_019108390.1	eukaryotic initiation factor 4A-III-like
111054024	19.16	18.2885	23.9309	46.0345	39.2722	41.6494	LOC111054024	NW_019106820.1	ETS homologous factor-like
111063794	20.0925	27.5067	14.3375	44.6034	44.2053	60.0033	LOC111063794	NW_019117399.1	ester hydrolase C11orf54 homolog
111057616	2.70451	4.58195	5.62089	13.4363	12.2338	15.9915	LOC111057616	NW_019105603.1	erlin-2-like
111060935	1.33859	3.01181	0.583646	0	0	0	LOC111060935	NW_019109775.1	ER-derived vesicles protein ERV14-like
111059800	6.7336	7.08336	6.4591	20.8351	16.0367	16.276	LOC111059800	NW_019108778.1	ER membrane protein complex subunit 1-like
111055169	1.24959	1.00413	1.19865	2.8896	3.08318	3.63701	LOC111055169	NW_019105592.1	equilibrative nucleoside transporter 3-like
111046989	1.97319	1.4311	2.18394	0.563046	0.686591	1.00693	LOC111046989	NW_019105929.1	epidermal growth factor receptor substrate 15-like 1
111048742	2.31679	2.24929	3.27886	0.905711	1.09145	0.164322	LOC111048742	NW_019106090.1	epidermal growth factor receptor
111055656	2.62878	2.96077	3.21303	1.21332	1.82768	0.623706	LOC111055656	NW_019105595.1	ephrin type-B receptor 3
111060928	2.71733	1.13031	1.83992	0	0	0	LOC111060928	NW_019109770.1	endosomal protein P24B-like
111061730	1.82597	1.87575	0.662741	0.0392286	0	0	LOC111061730	NW_019110445.1	endoribonuclease YSH1-like
111045552	20.1482	26.3176	22.2219	48.4363	55.2504	61.0199	LOC111045552	NW_019105818.1	endoplasmin-like
111055966	2.84542	4.15545	2.25475	6.0971	7.11045	7.60057	LOC111055966	NW_019107229.1	endoplasmic reticulum-Golgi intermediate compartment protein 2-like
111062481	2.88996	4.47039	2.31013	0	0	0.312587	LOC111062481	NW_019111744.1	endoplasmic reticulum vesicle protein 25-like
111048943	2.00493	2.49216	1.202	0	0	0	LOC111048943	NW_019106109.1	endoplasmic reticulum oxidoreductin-1-like
111058171	75.7343	103.26	55.419	28.4897	42.1858	43.322	LOC111058171	NW_019107967.1	endocuticle structural glycoprotein ABD-4-like
111061775	0.634293	1.37052	0.608436	0.0560222	0	0	LOC111061775	NW_019110465.1	endo-1
111063350	4.97747	5.12096	5.98776	10.6049	12.3759	10.6616	LOC111063350	NW_019114411.1	elongator complex protein 1
111045608	0.348788	1.07906	3.17841	10.1197	10.3017	23.2392	LOC111045608	NW_019105822.1	elongation of very long chain fatty acids protein AAEL008004-like
111046040	824.041	1105.64	607.599	345.18	408.563	473.811	LOC111046040	NW_019105850.1	elongation factor 1-beta'-like
111061666	7.99189	5.70572	5.01245	0	0	0	LOC111061666	NW_019110381.1	elongation factor 1-beta-like
111060701	4.34888	6.87559	6.61351	14.3336	14.112	11.3811	LOC111060701	NW_019109572.1	E3 ubiquitin-protein ligase UBR5-like
111050875	8.53702	8.29826	10.1638	2.72752	2.67332	4.15674	LOC111050875	NW_019105574.1	E3 ubiquitin-protein ligase TRIM71
111050786	0.196177	0.0867026	0.188179	2.26114	0.3132	1.95215	LOC111050786	NW_019106338.1	E3 ubiquitin-protein ligase TRIM23-like
111047604	9.19533	11.8225	10.6247	25.5828	18.017	24.2319	LOC111047604	NW_019105978.1	E3 ubiquitin-protein ligase RNF13
111048491	0	0	0.0984828	0.285638	0.696626	0.488615	LOC111048491	NW_019106062.1	E3 ubiquitin-protein ligase MYCBP2-like
111055365	5.89303	6.47785	9.34886	14.7137	14.8966	13.9576	LOC111055365	NW_019107083.1	E3 ubiquitin-protein ligase listerin-like
111062368	1.37374	1.83288	1.98904	5.29509	5.25542	3.54367	LOC111062368	NW_019105625.1	E3 ubiquitin-protein ligase hyd-like
111055299	4.49683	3.51112	2.87567	10.7236	4.84602	7.78224	LOC111055299	NW_019107065.1	E3 ubiquitin-protein ligase hyd-like
111046173	10.5363	11.9401	8.55191	37.7963	34.9369	25.3643	LOC111046173	NW_019105859.1	E3 ubiquitin-protein ligase AMFR-like
111047281	1.41335	1.40545	1.73232	0.639754	0.579781	0.662445	LOC111047281	NW_019105950.1	dynein heavy chain
111047953	4.01884	5.93299	4.98528	2.10742	1.25972	2.3669	LOC111047953	NW_019106010.1	dynein heavy chain 7
111056233	0.419539	0.136625	1.12259	0.0351043	0.0528792	0.0955338	LOC111056233	NW_019107302.1	dynein heavy chain 7
111062228	0.758655	1.18236	0.593673	0.253918	0.191244	0.483712	LOC111062228	NW_019111179.1	dynein heavy chain 10
111050669	0.863043	2.09788	2.48358	5.31675	4.47807	10.4551	LOC111050669	NW_019106324.1	dynein assembly factor 1
111058988	0.874829	1.38377	1.59	0.0732001	0.0367549	0	LOC111058988	NW_019108304.1	dynamin-related protein DNM1-like
111058268	1.32576	1.17187	1.27172	0.0831985	0.167101	0.422647	LOC111058268	NW_019108006.1	dual specificity tyrosine-phosphorylation-regulated kinase 2
111058713	0.897344	1.42773	1.37722	3.13851	4.87094	2.40707	LOC111058713	NW_019108187.1	dual oxidase-like
111058714	1.72941	2.19745	2.04771	4.81146	8.00269	3.92821	LOC111058714	NW_019108187.1	dual oxidase
111050817	2.36664	0.950876	2.8205	0.456058	0.915973	0.496451	LOC111050817	NW_019106342.1	double-stranded RNA-binding protein Staufen homolog
111059934	8.29499	4.44372	8.19796	1.99809	3.21046	2.17506	LOC111059934	NW_019108876.1	double-strand break repair protein MRE11-like
111051535	103.58	109.181	80.2324	54.1174	44.6416	44.6037	LOC111051535	NW_019106440.1	dolichyl-diphosphooligosaccharide--protein glycosyltransferase subunit 4
111054074	2.84338	7.87512	2.9093	0	0	0	LOC111054074	NW_019106828.1	dolichol phosphate-mannose biosynthesis regulatory protein-like
111061155	0.908793	1.20496	0.326904	0	0	0	LOC111061155	NW_019109955.1	dnaJ homolog subfamily C member 21-like
111052651	26.0309	23.2148	18.7273	9.97648	6.30805	10.0556	LOC111052651	NW_019105542.1	DNA-directed RNA polymerase III subunit RPC9
111058454	16.7278	18.2426	15.8375	3.62642	6.41644	8.08321	LOC111058454	NW_019108072.1	DNA-directed RNA polymerase III subunit RPC7-like
111046685	10.9082	13.1482	11.3196	2.99541	5.54119	8.83823	LOC111046685	NW_019105901.1	DNA-directed RNA polymerase III subunit RPC7-like
111047993	3.53914	3.98862	4.83768	11.464	10.3118	9.72322	LOC111047993	NW_019106014.1	DNA-directed RNA polymerase II subunit RPB1-like
111058124	0.614117	0.862146	0.900949	1.66549	1.78788	2.06307	LOC111058124	NW_019107950.1	DNA-directed RNA polymerase I subunit RPA1-like
111043860	0.783531	1.20048	0.926961	0	0	0.0451995	LOC111043860	NW_019105706.1	DNA topoisomerase 2-like
111059499	4.35544	4.07634	7.6185	13.6449	11.4529	7.75924	LOC111059499	NW_019108586.1	DNA topoisomerase 2-like
111060664	1.48203	3.35688	2.04357	0.0368146	0	0	LOC111060664	NW_019109533.1	DNA topoisomerase 1-like
111060923	1.62993	2.98437	1.34013	0	0	0	LOC111060923	NW_019109770.1	DNA replication complex GINS protein PSF1-like
111060920	1.27799	1.80743	0.163452	0.0677249	0.0680113	0	LOC111060920	NW_019109770.1	DNA repair protein rad9-like
111061357	0.631807	0.952684	0.10695	0	0	0	LOC111061357	NW_019110133.1	DNA repair protein RAD5-like
111061668	0.980122	1.79046	1.1282	0	0	0	LOC111061668	NW_019110381.1	DNA repair protein RAD16-like
111061864	1.15345	1.09799	0.936209	0	0	0	LOC111061864	NW_019110585.1	DNA repair and recombination protein rhm52-like
111063257	1.41903	0.75259	1.63342	0.225598	0.113276	0	LOC111063257	NW_019114087.1	DNA polymerase epsilon subunit 2-like
111061183	0.333729	1.30639	0.594517	0	0	0	LOC111061183	NW_019109976.1	DNA ligase 3-like
111061110	0.721312	0.364335	0.49422	0	0	0	LOC111061110	NW_019109918.1	DNA cross-link repair protein pso2/snm1-like
111062420	8.15715	9.87124	13.5999	27.8662	25.426	28.9059	LOC111062420	NW_019111596.1	dihydropyrimidine dehydrogenase [NADP(+)]-like
111043856	0.655108	0.772087	1.15207	0	0	0	LOC111043856	NW_019105706.1	diacylglycerol O-acyltransferase 2A-like
111061125	2.58272	2.59424	1.23872	0	0	0.101583	LOC111061125	NW_019109928.1	dephospho-CoA kinase-like
111060781	0.792701	1.2262	1.04553	0	0	0	LOC111060781	NW_019109635.1	delta-aminolevulinic acid dehydratase-like
111050573	10.0147	15.4914	9.76657	29.1229	30.5784	49.6115	LOC111050573	NW_019106309.1	delta-1-pyrroline-5-carboxylate synthase-like
111054594	6.11338	10.0706	4.26485	2.65065	2.10731	3.36632	LOC111054594	NW_019106926.1	dehydrogenase/reductase SDR family member 11-like
111061735	2.02042	2.34987	1.73405	0.084528	0	0	LOC111061735	NW_019110445.1	dehydrodolichyl diphosphate synthase complex subunit SPAC4D7.04c-like
111045302	670.184	608.42	231.364	120.052	102.713	180.121	LOC111045302	NW_019105802.1	defensin-like
111061353	2.01974	3.21354	1.54992	0	0	0	LOC111061353	NW_019110133.1	defective in cullin neddylation protein 1-like
111061937	1.36713	0.375032	0.406985	0.11242	0.0376319	0.122377	LOC111061937	NW_019110681.1	dedicator of cytokinesis protein 9-like
111059390	10.9693	8.84551	12.5527	29.6769	23.504	24.9784	LOC111059390	NW_019108520.1	DDB1- and CUL4-associated factor 11-like
111061355	0.945314	2.8201	0.906778	0	0.094326	0	LOC111061355	NW_019110133.1	D/L-glyceraldehyde reductase-like
111061774	0.860107	0.54305	0.471454	0	0	0	LOC111061774	NW_019110465.1	cytosolic Fe-S cluster assembly factor NBP35-like
111060746	2.19935	6.40117	2.31552	0	0	0.0464172	LOC111060746	NW_019109608.1	cytosolic Fe-S cluster assembly factor CFD1-like
111047177	4.54508	5.23493	6.47363	11.4955	8.24582	16.8041	LOC111047177	NW_019105942.1	cytosolic carboxypeptidase-like protein 5
111060880	0.428959	2.08542	0.514341	0	0	0	LOC111060880	NW_019109723.1	cytoplasmic tRNA 2-thiolation protein 2-like
111054843	2.65374	2.24145	3.22437	7.92217	8.37935	4.6436	LOC111054843	NW_019106977.1	cytoplasmic FMR1-interacting protein-like
111044390	19.9733	30.58	27.1678	65.1936	61.5294	41.6706	LOC111044390	NW_019105738.1	cytoplasmic aconitate hydratase-like
111061316	2.05921	2.73028	0.197527	0	0	0	LOC111061316	NW_019110084.1	cytochrome P450 monooxygenase apf7-like
111059656	19.6553	14.4367	19.1241	48.8417	38.843	41.6666	LOC111059656	NW_019105614.1	cytochrome P450 6k1-like
111051830	4.58464	3.10268	2.81731	4.44153	22.5875	4.71094	LOC111051830	NW_019106478.1	cytochrome P450 4c3-like
111049110	13.3203	15.3315	17.3211	29.9529	24.6209	38.7079	LOC111049110	NW_019106131.1	cytochrome P450 4C1-like
111050677	1.43405	1.01408	1.60486	2.92582	3.73952	2.60587	LOC111050677	NW_019106325.1	cytochrome P450 4C1-like
111045367	5.17251	6.24945	6.4296	21.1177	5.64381	11.7059	LOC111045367	NW_019105806.1	cytochrome P450 4C1-like
111059139	2.10207	3.64733	3.95808	1.3615	1.11867	0.875782	LOC111059139	NW_019108383.1	cytochrome P450 302a1
111052016	4.86628	2.49843	5.73006	15.3107	9.4439	4.05952	LOC111052016	NW_019106504.1	cytochrome P450 18a1
111063368	57.0525	48.3153	36.7199	12.2887	15.4258	18.3138	LOC111063368	NW_019114492.1	cytochrome c-like
111051659	455.901	455.75	249.856	162.059	171.961	193.226	LOC111051659	NW_019106457.1	cytochrome c oxidase subunit 6C-like
111051710	523.898	660.815	413.601	232.447	262.587	286.511	LOC111051710	NW_019106463.1	cytochrome c oxidase subunit 6B2-like
111054072	8.74454	8.457	5.03284	0	0.328491	0	LOC111054072	NW_019106828.1	cytochrome c oxidase subunit 4
111061105	2.18262	2.8939	1.645	0	0	0	LOC111061105	NW_019109918.1	cytochrome c oxidase protein 20
111058974	2.17993	8.43015	2.35244	0	0	0	LOC111058974	NW_019108304.1	cytochrome c oxidase assembly protein COX19-like
111058810	29.0614	25.688	17.7397	11.4004	9.64096	13.7165	LOC111058810	NW_019108228.1	cytochrome b-c1 complex subunit 8
111048939	1.5763	1.32	0.71623	0	0	0	LOC111048939	NW_019106109.1	cytochrome b2
111057309	8.03967	11.9048	9.75526	23.1049	24.4643	21.4054	LOC111057309	NW_019107626.1	cysteine--tRNA ligase
111063859	6.40181	7.54495	9.04068	12.2979	18.0281	23.5429	LOC111063859	NW_019118538.1	cysteine sulfinic acid decarboxylase pseudogene
111060922	2.3914	4.09126	1.84993	0	0.184739	0	LOC111060922	NW_019109770.1	cystathionine beta-lyase-like
111061299	3.94463	1.37635	2.09106	11.6347	9.28081	7.09608	LOC111061299	NW_019110076.1	cyclin-L1-like
111044370	6.32565	5.93233	7.47373	13.797	14.7791	12.349	LOC111044370	NW_019105737.1	cyclin-dependent kinase 9-like
111047296	1.55764	1.02279	2.04911	0.353762	0.817094	0.423604	LOC111047296	NW_019105951.1	cyclin-dependent kinase 14-like
111050156	3.15003	1.72824	0.208388	0.0863434	0.520252	0	LOC111050156	NW_019106257.1	cyclic nucleotide-gated cation channel beta-1-like
111043566	87.9266	82.8336	53.5858	31.9247	50.1346	28.6027	LOC111043566	NW_019105540.1	cuticle protein 7-like
111044928	378.914	302.255	120.904	27.5096	88.8425	31.9879	LOC111044928	NW_019105774.1	cuticle protein 7-like
111048295	251.758	215.647	120.519	46.3961	140.919	50.3677	LOC111048295	NW_019106043.1	cuticle protein 7-like
111048181	15.6595	12.9874	9.08685	1.84411	8.4879	2.34201	LOC111048181	NW_019106031.1	cuticle protein 7-like
111049476	27.2627	44.0054	10.6121	6.90963	14.1931	9.91486	LOC111049476	NW_019106170.1	cuticle protein 7-like
111050036	2.7712	4.13358	4.15348	6.19544	6.49816	16.6356	LOC111050036	NW_019106244.1	cuticle protein 6-like
111060378	1351.07	1040.61	691.781	125.098	390.604	159.646	LOC111060378	NW_019109260.1	cuticle protein 21-like
111045898	1985.32	1931.31	1065.67	407.766	707.027	339.74	LOC111045898	NW_019105555.1	cuticle protein 21-like
111045888	2089.92	2299.64	949.229	463.052	683.769	197.523	LOC111045888	NW_019105555.1	cuticle protein 21-like
111051746	105.312	95.9497	67.7402	20.3459	41.6024	18.679	LOC111051746	NW_019105577.1	cuticle protein 19-like
111060649	567.6	666.402	316.139	99.717	196.722	180.701	LOC111060649	NW_019109517.1	cuticle protein 16.5-like
111059779	468.486	536.201	312.519	130.592	187.778	280.544	LOC111059779	NW_019108758.1	cuticle protein 16.5-like
111050762	1140.84	1205.48	618.898	383.249	621.99	305.682	LOC111050762	NW_019106335.1	cuticle protein 16.5-like
111056410	1.15203	1.65476	0.414402	0	0	0	LOC111056410	NW_019107354.1	CUE domain-containing protein 5-like
111056692	3.92049	4.44006	4.70084	18.3088	25.33	19.1883	LOC111056692	NW_019107432.1	cubilin-like
111056698	0.852376	1.6743	0.545086	4.36646	3.32649	2.13074	LOC111056698	NW_019107432.1	cubilin-like
111052170	0.264827	0.167205	0.10887	0.631532	0.634203	0.37647	LOC111052170	NW_019106530.1	cubilin
111060748	2.42563	2.41208	1.89048	0	0.242036	0	LOC111060748	NW_019109608.1	COP9 signalosome complex subunit 7a-like
111045107	0.217493	1.34573	0.764964	0	0	0	LOC111045107	NW_019105787.1	COP9 signalosome complex subunit 6-like
111053468	0.981814	1.01249	1.56965	0.411901	0.500725	0.306788	LOC111053468	NW_019106724.1	constitutive coactivator of PPAR-gamma-like protein 1
111048896	0.542061	0.598926	1.03993	3.77024	2.48806	1.87619	LOC111048896	NW_019106105.1	condensin complex subunit 3
111058744	3.48429	2.90285	4.61001	8.40449	7.25716	6.68838	LOC111058744	NW_019108202.1	condensin complex subunit 1-like
111062286	0.0618873	0.765852	0.178093	3.64037	2.71712	3.37373	LOC111062286	NW_019111286.1	collagen alpha-5(IV) chain-like
111049236	3.75491	8.70572	7.26272	16.0248	18.4021	13.7422	LOC111049236	NW_019105567.1	collagen alpha-5(IV) chain-like
111049060	8.06941	14.3052	11.3843	23.6563	25.0124	22.0756	LOC111049060	NW_019105567.1	collagen alpha-2(IV) chain-like
111060609	1.27071	4.10675	2.70446	7.51253	6.81523	7.45633	LOC111060609	NW_019109477.1	collagen alpha-1(IV) chain-like
111061073	9.60859	9.3133	7.62777	0	0	0	LOC111061073	NW_019109880.1	cold-inducible RNA-binding protein-like
111055846	7.87699	17.6744	8.1371	1.44494	3.54702	4.54399	LOC111055846	NW_019107202.1	cold and drought-regulated protein CORA-like
111061158	2.1364	2.86123	2.2356	0	0	0	LOC111061158	NW_019109963.1	coatomer subunit delta-like
111057459	9.30044	6.4434	4.09898	34.3671	23.4765	27.8407	LOC111057459	NW_019107670.1	coatomer subunit beta'-like
111062888	6.91221	6.61902	5.24909	24.9542	28.2785	17.445	LOC111062888	NW_019112770.1	coatomer subunit beta'-like
111060627	1.85118	0.818153	1.33179	0.0735752	0	0	LOC111060627	NW_019109496.1	clock-controlled protein 8-like
111061223	1.41269	3.53801	1.12925	0	0	0	LOC111061223	NW_019110004.1	clock-controlled protein 6-like
111060828	2.67813	1.6197	2.56895	0	0	0	LOC111060828	NW_019109672.1	cleavage stimulation factor subunit 2-like
111048833	0.83674	0.583906	0.422437	0.0700131	0	0	LOC111048833	NW_019106100.1	citrinin biosynthesis transcriptional activator ctnR-like
111052941	0.90392	1.59799	1.33673	2.78429	1.89411	5.27961	LOC111052941	NW_019106645.1	cilia- and flagella-associated protein 251-like
111045323	34.9775	30.2387	32.882	16.5656	7.94167	11.75	LOC111045323	NW_019105804.1	chymotrypsinogen A-like
111061209	1.3025	2.96052	1.69562	0	0	0	LOC111061209	NW_019109996.1	chromatin-associated protein swi6-like
111061452	1.32786	2.06679	1.27373	0.0458921	0	0	LOC111061452	NW_019110213.1	chromatin structure-remodeling complex subunit snf21-like
111045104	4.97578	5.63873	1.83575	0.304249	0	0.331197	LOC111045104	NW_019105787.1	chorismate mutase-like
111055789	4.28038	3.49249	2.84254	13.0864	2.62835	23.3626	LOC111055789	NW_019107191.1	cholinesterase 1-like
111057220	2.61462	2.47621	3.58291	5.78973	7.08142	4.9289	LOC111057220	NW_019107596.1	chloride channel CLIC-like protein 1
111059572	4.59563	8.02529	7.8489	15.7705	14.0477	13.8696	LOC111059572	NW_019108613.1	charged multivesicular body protein 7-like
111056518	2.927	1.66323	1.65452	0.70631	0.542404	0.768867	LOC111056518	NW_019107377.1	centrosomal protein of 97 kDa
111064450	6.37038	6.48989	4.09105	1.63072	2.75809	3.2233	LOC111064450	NW_019105654.1	cell wall protein RBR3-like
111063232	3.97441	1.9761	3.57411	0.59236	0.793154	0.214942	LOC111063232	NW_019113969.1	cell division cycle-associated protein 7-like
111061217	0.521385	0.633689	0.437614	0	0	0	LOC111061217	NW_019110004.1	cell division control protein 73-like
111064604	1.54152	0.436029	1.71527	0.318593	0.221497	0.400166	LOC111064604	NW_019105663.1	CD109 antigen
111049929	2.71138	3.91033	4.65415	19.9646	17.429	22.2268	LOC111049929	NW_019106230.1	CCR4-NOT transcription complex subunit 9-like
111043957	11.4051	15.3581	11.7948	4.24963	4.2676	5.01152	LOC111043957	NW_019105709.1	cathepsin L1-like
111052909	1.02824	1.21185	1.49775	0.242178	0.334403	0.362488	LOC111052909	NW_019106640.1	catenin delta-2-like
111060779	2.08985	6.00362	2.67287	0	0	0	LOC111060779	NW_019109635.1	casein kinase I homolog 2-like
111050394	7.07403	6.03273	7.6458	15.6814	17.4577	17.0703	LOC111050394	NW_019106286.1	carboxypeptidase D
111061489	27.1316	31.5432	15.5128	8.49926	1.38697	6.59208	LOC111061489	NW_019110237.1	carboxypeptidase B-like
111043451	16.9839	6.88072	8.82459	2.8126	1.1298	2.44937	LOC111043451	NW_019105681.1	carboxypeptidase B-like
111050356	14.0797	9.70741	27.2816	48.7969	41.1358	39.23	LOC111050356	NW_019106282.1	cAMP-dependent protein kinase type I regulatory subunit-like
111060021	17.7578	20.3428	19.4868	44.6056	36.1756	39.4597	LOC111060021	NW_019108944.1	cAMP-dependent protein kinase type I regulatory subunit-like
111046843	4.14366	2.00651	5.3227	0.716043	1.17928	1.24714	LOC111046843	NW_019105559.1	cAMP-dependent protein kinase catalytic subunit
111043952	4.31732	3.16198	2.36647	1.07858	0.836971	1.22747	LOC111043952	NW_019105548.1	calpain-A-like
111053958	2.10977	1.77608	1.5901	3.79335	3.96979	5.43332	LOC111053958	NW_019106807.1	calpain-A-like
111060354	74.4872	17.4928	34.0116	6.99157	4.1688	5.23243	LOC111060354	NW_019109239.1	caldesmon-like
111060632	0.50265	0.786077	0.853051	0	0	0.0334573	LOC111060632	NW_019109496.1	calcium-transporting ATPase 3-like
111063064	6.25076	11.5527	15.2624	30.9416	23.1342	24.5855	LOC111063064	NW_019113354.1	calcium-independent phospholipase A2-gamma-like
111060665	0.936561	3.3114	0.748652	0.0620394	0	0	LOC111060665	NW_019109533.1	calcium/calmodulin-dependent protein kinase-like
111061719	0.699571	1.6902	0.85	0	0	0	LOC111061719	NW_019110432.1	calcium permeable stress-gated cation channel 1-like
111060179	1.45403	1.07424	2.33154	0.465774	0.883517	0.356797	LOC111060179	NW_019105617.1	cadherin-89D
111045336	0.644423	0.455697	1.11267	2.66371	3.70381	3.6803	LOC111045336	NW_019105805.1	BTB/POZ domain-containing protein 1-like
111053489	4.24022	4.94059	5.17665	12.2566	9.30822	7.92188	LOC111053489	NW_019106727.1	BTB/POZ domain-containing protein 1-like
111064438	3.28994	3.61	2.66613	0	0.724478	0.294496	LOC111064438	NW_019105653.1	bromodomain-containing protein DDB_G0280777-like
111048828	1.46245	3.99561	1.36033	0	0	0.0383475	LOC111048828	NW_019106100.1	bromodomain-containing protein 2-like
111063260	0	0	0	2.10479	1.84948	1.71841	LOC111063260	NW_019114094.1	BRCA1-associated RING domain protein 1-like
111056476	0.78349	1.16001	0.995805	0.467097	0.437801	0.508468	LOC111056476	NW_019107366.1	bone morphogenetic protein receptor type-2-like
111043311	1.4129	0.573819	1.4652	0.0910635	0.518209	0.363473	LOC111043311	NW_019105671.1	biorientation of chromosomes in cell division protein 1-like 1
111056043	17.3514	19.3972	10.7697	3.04249	10.0827	7.50713	LOC111056043	NW_019107247.1	biogenesis of lysosome-related organelles complex 1 subunit 2
111049173	7.19245	5.42068	6.86294	2.43737	2.59877	3.04632	LOC111049173	NW_019106138.1	beta-TrCP
111061477	23.1662	29.8511	29.629	52.5435	66.8201	72.7884	LOC111061477	NW_019110227.1	beta-1
111060968	4.998	10.2685	6.60829	0	0	0	LOC111060968	NW_019109807.1	beta-1
111061311	0.833185	1.22745	0.466211	0	0	0.0600798	LOC111061311	NW_019110080.1	beta
111045024	3.17678	3.25732	3.29106	5.95952	7.30339	7.47695	LOC111045024	NW_019105783.1	b-type amino acid transporter 1
111062348	1.71168	2.92512	2.84596	6.34951	5.64764	5.13455	LOC111062348	NW_019111433.1	ATP-dependent RNA helicase DDX42
111061078	2.29504	2.64338	2.00135	0	0.0555164	0.120358	LOC111061078	NW_019109885.1	ATP-dependent RNA helicase DBP9-like
111060966	0.511886	0.603291	0.109115	0	0	0	LOC111060966	NW_019109807.1	ATP-dependent RNA helicase DBP7-like
111061306	1.55945	1.85559	1.38081	0	0	0	LOC111061306	NW_019110080.1	ATP-dependent RNA helicase DBP3-like
111060720	2.40612	3.39279	3.24223	0.182155	0	0.049572	LOC111060720	NW_019109589.1	ATP-dependent RNA helicase cyt-19
111061320	1.69892	2.88488	1.45812	0	0	0	LOC111061320	NW_019110084.1	ATP-dependent DNA helicase II subunit 2-like
111064121	9.54317	11.9997	9.9707	22.7932	20.9225	26.7504	LOC111064121	NW_019105636.1	ATP-dependent 6-phosphofructokinase
111051167	2.84239	3.00598	2.87259	8.43247	6.56382	6.67588	LOC111051167	NW_019106392.1	ATP-binding cassette sub-family B member 7
111054029	125.204	132.442	76.1948	35.731	49.6452	51.6834	LOC111054029	NW_019106822.1	ATPase inhibitor mai-2
111053105	21.7829	22.1845	12.4915	9.97509	6.61519	9.62931	LOC111053105	NW_019106669.1	ATPase inhibitor mai-2
111061913	1.40819	2.7562	1.15782	0	0.160587	0	LOC111061913	NW_019110656.1	ATPase family gene 2 protein-like
111060663	8.60624	10.2922	4.97752	0	0.10103	0	LOC111060663	NW_019109533.1	ATP synthase subunit gamma
111063037	458.835	513.999	288.335	141.862	162.261	168.424	LOC111063037	NW_019113306.1	ATP synthase subunit e
111058442	269.435	310.357	199.266	85.5287	141.805	127.676	LOC111058442	NW_019108067.1	ATP synthase subunit d
111060827	9.29261	10.0808	3.64655	0.11192	0	0	LOC111060827	NW_019109672.1	ATP synthase subunit 4
111061561	2.71155	3.35553	2.5267	0	0.371062	0	LOC111061561	NW_019110299.1	ATP phosphoribosyltransferase-like
111045102	0.649499	0.956846	0.207674	0	0	0	LOC111045102	NW_019105787.1	aspartate--tRNA ligase
111056538	2.29351	2.41549	3.27662	1.43521	0.895933	0.760052	LOC111056538	NW_019107384.1	arf-GAP domain and FG repeat-containing protein 1
111056455	8.00951	13.6539	12.2562	48.5086	40.95	30.8579	LOC111056455	NW_019107362.1	apoptosis-inducing factor 3-like
111054833	35.6452	30.9517	25.7447	12.3338	16.7378	15.7848	LOC111054833	NW_019106975.1	APOPT family protein CBG23705
111060629	0.9977	0.721547	1.39204	0	0	0	LOC111060629	NW_019109496.1	AP-1 complex subunit mu-1-like
111061176	0.918698	1.67487	1.37695	0	0	0	LOC111061176	NW_019109976.1	AP-1 complex subunit beta-1-like
111043339	12.7885	10.5505	11.0814	27.8537	28.1417	23.3491	LOC111043339	NW_019105674.1	AP-1 complex subunit beta-1
111053157	32.5396	37.6595	25.1292	8.32965	15.519	10.6184	LOC111053157	NW_019106680.1	antifreeze protein Maxi
111059496	1.64494	2.57754	3.87298	16.1068	7.87854	6.46986	LOC111059496	NW_019108583.1	annulin-like
111058498	6.31828	3.6612	1.75087	35.938	28.6367	7.35039	LOC111058498	NW_019108088.1	annulin-like
111051349	36.426	38.9383	41.4722	90.6536	77.9386	72.8191	LOC111051349	NW_019106413.1	annexin B9-like
111059744	0.514664	1.8197	0.658245	4.22743	5.20393	6.23477	LOC111059744	NW_019108723.1	annexin B10-like
111049778	1.42815	1.02568	1.36993	0.319285	0.427514	0.540655	LOC111049778	NW_019106212.1	ankyrin-1
111056419	1.14459	2.27638	1.21556	0	0	0.0353719	LOC111056419	NW_019107354.1	ankyrin repeat protein nuc-2-like
111046268	11.3259	13.5729	10.2374	3.1164	3.47731	4.52322	LOC111046268	NW_019105868.1	ankyrin repeat and SAM domain-containing protein 3-like
111058151	0.364631	0.0402883	0.0437208	1.08692	0.727677	0.86767	LOC111058151	NW_019107956.1	anaphase-promoting complex subunit 4-like
111061170	12.3052	23.3852	8.26249	5.13523	5.64809	1.06477	LOC111061170	NW_019109970.1	amidophosphoribosyltransferase-like
111045015	128.912	143.257	136.722	53.8061	36.2421	54.5241	LOC111045015	NW_019105782.1	alpha-crystallin A chain-like
111063553	0	0.231386	0.502201	3.12123	1.88066	4.07722	LOC111063553	NW_019115482.1	alpha-aminoadipic semialdehyde synthase
111047890	5.65527	8.09335	6.07054	28.6848	20.4222	15.7292	LOC111047890	NW_019105562.1	Calpha-trehalose-phosphate synthase [UDP-forming]-like
111062436	13.5467	20.7554	16.0265	8.43514	7.2092	4.88417	LOC111062436	NW_019111631.1	alpha N-terminal protein methyltransferase 1-like
111060999	3.04881	3.48753	2.2364	0	0	0	LOC111060999	NW_019109831.1	allantoate permease-like
111061144	2.56397	2.408	0.614862	0	0	0	LOC111061144	NW_019109943.1	AIG2-like protein C
111060150	2.19507	9.89539	5.68507	19.1934	9.81252	18.2342	LOC111060150	NW_019109051.1	adrenodoxin-like protein
111053164	0.962709	1.60737	2.35996	4.93166	5.8064	3.79494	LOC111053164	NW_019106682.1	ADP-ribosylation factor-like protein 6-interacting protein 1
111057871	9.91064	13.5386	5.47352	2.14854	1.43842	2.33883	LOC111057871	NW_019107843.1	ADP-ribosylation factor-like protein 5B
111052922	1.85316	1.41468	1.29281	0.267831	0.470687	0.364441	LOC111052922	NW_019106642.1	ADP-ribosylation factor-like protein 4C
111060921	13.7263	12.8113	8.83237	0	0.204172	0.073773	LOC111060921	NW_019109770.1	ADP-ribosylation factor
111044904	1418.84	2015.78	998.046	247.688	452.572	597.975	LOC111044904	NW_019105772.1	adhesive plaque matrix protein-like
111049096	3104.26	5554.68	1979.77	516.246	1328.08	1305.55	LOC111049096	NW_019106130.1	adhesive plaque matrix protein-like
111050507	802.781	1137.88	629.39	127.006	344.264	454.856	LOC111050507	NW_019106300.1	adhesive plaque matrix protein-like
111052708	1.04566	0.81462	1.25804	0.49308	0.481018	0.39873	LOC111052708	NW_019106609.1	adenylate cyclase type 9-like
111061878	1.52474	3.93958	0.787543	0	0	0	LOC111061878	NW_019110610.1	actin-related protein 2/3 complex subunit 2-like
111048579	1.16816	1.33626	1.05462	2.021	4.05909	3.50811	LOC111048579	NW_019106072.1	acrosin-like
111043815	70.9336	66.6801	54.55	29.8414	12.4798	24.8668	LOC111043815	NW_019105703.1	acidic repeat-containing protein-like%2C transcript variant X4
111063754	28.183	40.2243	32.4906	107.697	79.4634	148.335	LOC111063754	NW_019117069.1	acetyl-CoA carboxylase-like
111062686	58.5789	77.5081	56.3654	125.666	123.293	186.855	LOC111062686	NW_019112257.1	acetyl-CoA carboxylase-like
111055638	19.1025	17.0049	27.4532	50.4807	35.9321	46.6284	LOC111055638	NW_019107147.1	acetyl-CoA carboxylase
111062711	7.56008	6.22167	9.00234	16.1635	19.5615	20.5276	LOC111062711	NW_019112308.1	acetyl-CoA acetyltransferase B
111062482	0.828043	1.18234	1.09978	0	0	0	LOC111062482	NW_019111744.1	ABC1 family protein YPL109C
111052681	1.16033	0.848807	1.49683	3.02147	2.2677	2.97749	LOC111052681	NW_019105581.1	ABC transporter G family member 23-like
111053062	1.53922	1.81407	1.33585	5.76804	4.21268	3.48829	LOC111053062	NW_019106664.1	7-dehydrocholesterol reductase-like
111045756	17.7478	35.0237	24.0188	7.87407	7.68772	16.6668	LOC111045756	NW_019105831.1	60S ribosomal protein L7-like
111048565	1150.82	1950.85	874.085	500.323	639.706	669.638	LOC111048565	NW_019106071.1	60S ribosomal protein L7a
111050130	583.446	734.096	424.745	214.781	272.529	319.079	LOC111050130	NW_019106255.1	60S ribosomal protein L6-like
111059149	1214.28	1412.05	935.891	503.174	540.294	545.497	LOC111059149	NW_019108388.1	60S ribosomal protein L5
111050047	666.219	772.067	343.751	127.562	121.533	142.421	LOC111050047	NW_019106246.1	60S ribosomal protein L39
111050044	144.208	136.894	97.4149	23.4105	26.7522	45.256	LOC111050044	NW_019106245.1	60S ribosomal protein L39
111060258	216.984	362.609	128.961	107.965	94.3178	125.171	LOC111060258	NW_019105543.1	60S ribosomal protein L38
111052188	650.117	1414	335.814	192.728	227.725	287.658	LOC111052188	NW_019106533.1	60S ribosomal protein L37a
111058931	620.262	962.674	401.205	223.419	261.951	301.305	LOC111058931	NW_019108287.1	60S ribosomal protein L37
111051980	700.483	1308.04	510.568	354.362	373.408	409.327	LOC111051980	NW_019106501.1	60S ribosomal protein L35a
111062506	852.619	1147.93	438.011	132.822	206.923	230.199	LOC111062506	NW_019105626.1	60S ribosomal protein L32
111053169	81.088	160.676	40.5501	35.436	42.9484	25.6055	LOC111053169	NW_019106683.1	60S ribosomal protein L31-like
111060745	22.0475	39.7721	16.4011	0.178832	0	0.584014	LOC111060745	NW_019109608.1	60S ribosomal protein L31-B-like
111050702	1144.3	1812.57	795.21	279.764	392.265	495.312	LOC111050702	NW_019106329.1	60S ribosomal protein L30
111045675	712.21	1152.37	478.03	232.281	317.55	322.397	LOC111045675	NW_019105826.1	60S ribosomal protein L29-1
111048147	283.831	357.669	202.69	81.9174	130.654	126.828	LOC111048147	NW_019105564.1	60S ribosomal protein L28-like
111056269	843.811	1164.31	672.497	380.03	422.245	469.246	LOC111056269	NW_019107309.1	60S ribosomal protein L28-like
111049229	1193.17	1500.32	742.123	184.941	366.069	344.928	LOC111049229	NW_019106144.1	60S ribosomal protein L27-like
111064379	87.6331	109.447	64.1956	20.9672	31.8448	37.5373	LOC111064379	NW_019105648.1	60S ribosomal protein L27-like
111060723	15.2351	30.8207	17.0246	0.749096	0.250755	0.543629	LOC111060723	NW_019109589.1	60S ribosomal protein L27-A-like
111048187	1012.85	1484.12	661.832	223.522	323.406	325.863	LOC111048187	NW_019106032.1	60S ribosomal protein L27a
111054521	840.954	1313.69	603.039	356.261	461.5	527.104	LOC111054521	NW_019105589.1	60S ribosomal protein L26
111060876	11.3578	26.3298	15.8283	0	0	0.741731	LOC111060876	NW_019109723.1	60S ribosomal protein L25-B-like
111048331	137.83	247.343	62.4274	16.7216	19.4161	18.3922	LOC111048331	NW_019106047.1	60S ribosomal protein L24-like
111061951	9.97845	14.9608	10.0563	0.100403	0	0.327888	LOC111061951	NW_019110709.1	60S ribosomal protein L23-A-like
111064361	1083.37	1723.48	805.512	455.71	582.584	599.298	LOC111064361	NW_019105648.1	60S ribosomal protein L23a
111044691	138.467	199.35	66.9357	27.2995	41.5589	47.6992	LOC111044691	NW_019105757.1	60S ribosomal protein L23
111061974	63.2179	84.9759	28.4384	17.3282	19.1417	19.4289	LOC111061974	NW_019110745.1	60S ribosomal protein L23
111061975	19.2497	45.4386	13.2193	5.56422	12.0486	12.3034	LOC111061975	NW_019110745.1	60S ribosomal protein L23
111063556	272.705	590.025	186.084	142.873	117.008	167.326	LOC111063556	NW_019115493.1	60S ribosomal protein L17
111061106	5.25508	10.1222	3.83707	0	0.125222	0	LOC111061106	NW_019109918.1	60S ribosomal protein L16
111044885	243.912	293.332	158.685	91.7987	80.2662	93.3247	LOC111044885	NW_019105770.1	60S ribosomal protein L15
111060747	16.0313	19.5178	8.70442	0.480879	0.362185	0	LOC111060747	NW_019109608.1	60S ribosomal protein L14-A-like
111050794	853.171	1168.86	728.035	367.225	454.755	509.467	LOC111050794	NW_019105574.1	60S ribosomal protein L13a
111046790	715.535	1387.15	564.66	356.747	386.639	499.92	LOC111046790	NW_019105911.1	60S ribosomal protein L13
111056804	1565.28	1854.38	1308.32	602.537	765.824	761.785	LOC111056804	NW_019105600.1	60S ribosomal protein L12
111062616	36.618	71.4529	22.5332	19.4966	21.2337	17.6364	LOC111062616	NW_019105626.1	60S acidic ribosomal protein P2-like
111057102	1733.25	1935.66	874.749	432.939	539.377	384.912	LOC111057102	NW_019107557.1	60S acidic ribosomal protein P1
111052674	1.19279	2.57727	2.28833	7.05844	7.61727	5.38999	LOC111052674	NW_019106603.1	5-oxoprolinase-like
111062344	2.7168	2.58617	3.60838	9.63507	9.00852	5.96756	LOC111062344	NW_019111428.1	5'-nucleotidase domain-containing protein 3-like
111061083	3.16089	2.84216	4.86172	1.42958	1.00059	1.03746	LOC111061083	NW_019105621.1	5'-AMP-activated protein kinase subunit gamma-2
111045110	13.4417	9.28236	6.04393	0	0	0	LOC111045110	NW_019105787.1	54S ribosomal protein L39
111061920	2.46209	4.73666	1.25033	0.345374	0	0	LOC111061920	NW_019110656.1	54S ribosomal protein L19
111045747	20.6582	31.4483	10.8254	6.23397	8.09263	3.64133	LOC111045747	NW_019105831.1	50S ribosomal protein L27
111054073	1.53184	3.85378	0.339091	0	0	0	LOC111054073	NW_019106828.1	50S ribosomal protein L15-like
111057201	4.26325	3.33772	5.02419	9.68244	11.5708	8.64281	LOC111057201	NW_019107590.1	4-hydroxybutyrate coenzyme A transferase
111061590	5.49721	3.06336	2.75119	10.4494	9.92117	9.72032	LOC111061590	NW_019110324.1	4F2 cell-surface antigen heavy chain-like
111063033	3.3829	4.48534	6.08436	15.9663	16.8777	15.7339	LOC111063033	NW_019113298.1	4-aminobutyrate aminotransferase
111047731	579.115	852.095	350.962	230.69	231.143	254.948	LOC111047731	NW_019105989.1	40S ribosomal protein S8
111063427	375.341	577.79	267.929	136.107	166.632	133.289	LOC111063427	NW_019114835.1	40S ribosomal protein S7-like
111055493	311.787	432.118	293.362	125.103	142.014	193.321	LOC111055493	NW_019107116.1	40S ribosomal protein S7-like
111057526	607.244	1097.89	412.808	274.462	292.951	336.847	LOC111057526	NW_019107703.1	40S ribosomal protein S6
111043908	6.76963	8.28531	4.59551	0	0	0	LOC111043908	NW_019105706.1	40S ribosomal protein S3-like
111047833	425.364	628.551	360.609	165.563	234.993	272.625	LOC111047833	NW_019105562.1	40S ribosomal protein S3a-like
111053235	169.736	249.928	100.93	22.7166	41.132	55.8267	LOC111053235	NW_019106694.1	40S ribosomal protein S30
111060983	10.016	17.0169	11.3546	0	0	0	LOC111060983	NW_019109823.1	40S ribosomal protein S2-like
111053599	909.338	932.909	577.629	216.906	269.999	307.509	LOC111053599	NW_019106742.1	40S ribosomal protein S29
111054786	1056.23	1007.37	781.26	343.974	363.15	336.17	LOC111054786	NW_019106966.1	40S ribosomal protein S27
111059155	229.431	437.621	156.939	86.9527	77.3032	116.166	LOC111059155	NW_019108390.1	40S ribosomal protein S25-like
111062055	596.805	917.141	351.582	159.386	225.762	236.237	LOC111062055	NW_019105624.1	40S ribosomal protein S24
111045684	461.861	551.283	318.594	68.4559	135.083	121.271	LOC111045684	NW_019105826.1	40S ribosomal protein S21
111062194	270.326	380.058	162.525	98.8118	99.2297	93.5655	LOC111062194	NW_019111130.1	40S ribosomal protein S20-like
111044964	1582.57	2396.64	1198.63	778.163	776.115	841.742	LOC111044964	NW_019105777.1	40S ribosomal protein S2
111055801	137.497	273.078	81.4032	40.9291	66.3725	56.1053	LOC111055801	NW_019107194.1	40S ribosomal protein S19-like
111048291	153.375	296.693	80.54	85.3422	51.7986	98.3457	LOC111048291	NW_019106043.1	40S ribosomal protein S19-like
111062059	11.5325	18.7716	7.82462	0.111795	0	0	LOC111062059	NW_019110872.1	40S ribosomal protein S19
111058692	964.722	1647.88	591.248	204.277	335.623	362.499	LOC111058692	NW_019108173.1	40S ribosomal protein S17
111052033	1277.77	1846.48	1070.1	564.784	715.677	742.63	LOC111052033	NW_019106508.1	40S ribosomal protein S16-like
111049083	88.2744	135.483	50.2826	27.001	44.1877	28.6667	LOC111049083	NW_019106127.1	40S ribosomal protein S15
111046998	1164.88	1114.46	900.852	441.202	428.629	377.932	LOC111046998	NW_019105929.1	40S ribosomal protein S11
111047761	1277	1903.37	1041.59	589.425	721.79	693.919	LOC111047761	NW_019105562.1	40S ribosomal protein S10
111060986	1.31462	1.84557	0.296713	0	0	0	LOC111060986	NW_019109823.1	3-mercaptopyruvate sulfurtransferase-like
111043872	0.44915	0.330846	0.287227	0	0	0	LOC111043872	NW_019105706.1	3-hydroxybenzoate 6-hydroxylase 1-like
111047899	52.5849	64.9368	40.2417	21.2072	25.3094	32.119	LOC111047899	NW_019106007.1	39S ribosomal protein S18a
111046613	30.7211	16.9523	9.19832	6.49322	5.95367	7.5293	LOC111046613	NW_019105895.1	39S ribosomal protein L52
111061448	0.174877	1.54578	1.34198	0	0	0	LOC111061448	NW_019110213.1	2-amino-3-carboxymuconate-6-semialdehyde decarboxylase-like
111059442	6.36105	10.1347	10.6216	2.62184	3.51057	6.38764	LOC111059442	NW_019108555.1	2-acylglycerol O-acyltransferase 2-A-like
111043906	3.45969	2.96543	1.50848	0	0	0	LOC111043906	NW_019105706.1	26S proteasome regulatory subunit RPN10-like
111052552	16.9487	21.5063	22.8288	59.7577	52.6093	43.6906	LOC111052552	NW_019106588.1	26S proteasome non-ATPase regulatory subunit 1-like
111044839	119.22	69.3298	61.3932	29.4279	28.5506	29.8625	LOC111044839	NW_019105552.1	26S proteasome complex subunit SEM1
111048937	2.9024	4.0086	2.95809	0	0	0	LOC111048937	NW_019106109.1	18S rRNA (guanine(1575)-N(7))-methyltransferase-like
111056224	52.3183	66.0021	44.3093	155.779	115.379	124.973	LOC111056224	NW_019105598.1	4-alpha-glucan-branching enzyme
111046644	178.118	164.94	228.352	53.0387	59.492	64.3906	LOC111046644	NW_019105897.1	-
111048710	3.73037	4.77066	3.65444	0	0	0	LOC111048710	NW_019106088.1	-
111061305	6.72727	6.27222	4.50828	0.146507	0	0	LOC111061305	NW_019110080.1	-
111060987	2.13564	1.78571	1.21808	0.0229408	0	0	LOC111060987	NW_019109823.1	-
111053519	12.1007	11.7957	16.3806	32.1828	36.1105	38.2625	LOC111053519	NW_019106732.1	-
16216538	263.739	205.596	423.977	965.426	745.963	817.329	ND2	NC_021748.1	-
111060879	0.962011	1.53872	1.40616	0.109243	0	0	LOC111060879	NW_019109723.1	-
111061202	1.86809	1.20091	1.14032	0	0	0	LOC111061202	NW_019109983.1	-
111059555	2.71905	4.12017	5.21641	12.8138	14.2634	15.6293	LOC111059555	NW_019108606.1	-
111048944	1.1877	0.954395	2.58927	0	0	0	LOC111048944	NW_019106109.1	-
111061947	0.626484	1.3089	0.491682	0	0	0	LOC111061947	NW_019110709.1	-
111060817	0.484959	1.53095	0.797468	0	0	0	LOC111060817	NW_019109672.1	-
111062216	1.79087	0.949799	0.773041	0	0	0	LOC111062216	NW_019111161.1	-
111061366	0.53102	1.40814	0.254686	0	0	0	LOC111061366	NW_019110135.1	-
111060630	0.390596	0.794091	0.224804	0	0	0	LOC111060630	NW_019109496.1	-
111043875	0.794312	0.949916	0.986029	0.0742822	0	0	LOC111043875	NW_019105706.1	-
111048286	10.555	14.8881	23.05	39.9873	45.5345	33.2297	LOC111048286	NW_019106041.1	-
111058984	0.868974	0.663366	0.416775	0	0.0630608	0.068357	LOC111058984	NW_019108304.1	-
111061113	0.540324	0.390768	0.376943	0	0	0	LOC111061113	NW_019109918.1	-
111060945	0.854007	0.754878	0.327677	0	0.0681721	0	LOC111060945	NW_019109784.1	-
111056411	0.629034	0.222407	0.362035	0	0	0	LOC111056411	NW_019107354.1	-
111045094	0.130481	2.3067	0.375485	0	0	0	LOC111045094	NW_019105787.1	-
111061080	0.717366	1.10967	1.03218	0	0	0	LOC111061080	NW_019109885.1	-
111057217	1.27799	1.65681	1.38934	0.338624	0.0680113	0.589786	LOC111057217	NW_019107596.1	-
novel.3615	11.8618	11.2395	8.18888	0.0357156	0.1076	0.0388789	-	NW_019115941.1	-
novel.3412	9.07774	10.2267	9.50447	0.0471627	0.142087	0	-	NW_019111744.1	-
novel.1717	128.348	134.576	116.008	0	0	0.206815	-	NW_019106603.1	-
novel.2213	35.7022	41.6084	37.3006	0	0	0.590316	-	NW_019107115.1	-
novel.3248	10.979	12.5743	5.43559	0	0.141357	0	-	NW_019110203.1	-
novel.3168	10.3484	14.4244	10.4356	0	0	0	-	NW_019109807.1	-
novel.3166	1.75081	3.09516	1.77823	0.0545771	0	0.059411	-	NW_019109807.1	-
novel.60	3.99607	4.23867	3.83317	17.4071	20.1602	17.4274	-	NW_019105551.1	-
novel.475	4.57845	8.87228	3.46277	0	0	0	-	NW_019105706.1	-
novel.3259	7.46374	8.18075	6.01396	0	0	0	-	NW_019110270.1	-
novel.3733	29.0657	29.1175	24.6281	2.6955	7.15396	6.91643	-	NW_019140135.1	-
novel.3185	3.22675	3.02682	1.38968	0	0	0	-	NW_019109955.1	-
novel.232	26.9778	24.8001	22.7726	7.86302	2.58424	2.17877	-	NW_019105617.1	-
novel.3187	2.08891	2.55144	1.31155	0	0.0303181	0.0328643	-	NW_019109963.1	-
novel.3111	2.33504	2.12471	1.31756	0	0	0	-	NW_019109480.1	-
novel.25	215.795	263.513	133.579	59.543	91.1971	48.2862	-	NW_019105542.1	-
novel.472	1.55222	4.49034	2.70718	0.0560847	0	0	-	NW_019105706.1	-
novel.2503	7.30824	5.01823	6.46875	2.24394	2.37863	2.41555	-	NW_019107584.1	-
novel.725	2.73018	1.91398	1.89644	0	0	0	-	NW_019105832.1	-
novel.3159	7.2249	7.39462	5.47135	0	0	0.164519	-	NW_019109784.1	-
novel.3110	3.26658	5.94466	3.50205	0	0	0	-	NW_019109480.1	-
novel.2962	62.846	57.5233	58.5005	25.1259	22.2637	23.1682	-	NW_019108725.1	-
novel.3460	73.4266	99.8775	41.3598	14.9193	24.7007	26.3363	-	NW_019112739.1	-
novel.1147	5.07142	7.11057	4.69693	0.139009	0	0	-	NW_019106100.1	-
novel.3472	43.9364	58.8135	40.6293	8.41719	19.8073	17.3681	-	NW_019112926.1	-
novel.3352	2.27549	0.773602	0.783545	0	0	0	-	NW_019111106.1	-
novel.2679	51.6694	44.1698	57.3507	22.6121	28.6861	21.5652	-	NW_019107927.1	-
novel.3266	3.94041	3.02872	2.1364	0	0	0	-	NW_019110299.1	-
novel.2803	3.17924	2.59403	4.92633	13.7051	18.0579	8.46463	-	NW_019108193.1	-
novel.1986	6.34161	6.65653	5.7029	0	0	0	-	NW_019106828.1	-
novel.370	1.93032	3.12813	2.62314	0	0	0	-	NW_019105663.1	-
novel.630	3.07089	0.748808	1.72679	0	0	0	-	NW_019105787.1	-
novel.1985	5.31528	4.89823	0.976327	0	0.180552	0	-	NW_019106828.1	-
novel.129	4.96576	6.07756	15.0228	42.5091	30.4921	33.053	-	NW_019105574.1	-
novel.1274	0.83863	0.8721	0.709802	2.43123	4.13481	2.94536	-	NW_019106202.1	-
novel.1083	10.1378	9.07378	8.19553	4.20666	2.54485	3.58616	-	NW_019106045.1	-
novel.2084	10.9838	7.76708	10.0678	32.5958	23.9657	24.9224	-	NW_019106953.1	-
novel.1882	18.8429	15.1567	17.7133	5.39215	7.21995	4.56535	-	NW_019106738.1	-
novel.1564	20.9674	17.752	14.5392	6.22501	7.15879	7.54143	-	NW_019106453.1	-
novel.547	0.954232	3.58474	1.83067	27.4963	7.23641	10.3213	-	NW_019105742.1	-
novel.2295	142.798	81.5188	224.422	469.749	351.639	391.837	-	NW_019107218.1	-
novel.3183	0.934254	3.57851	2.68851	0	0	0	-	NW_019109928.1	-
novel.1108	1.63143	1.62232	3.91231	11.1851	9.44173	11.8228	-	NW_019106069.1	-
novel.620	3.55323	3.40252	3.40838	8.06148	8.39104	9.41603	-	NW_019105778.1	-
novel.1112	6.9689	5.78284	9.41331	23.0627	16.2349	19.6905	-	NW_019106070.1	-
novel.3120	2.83835	2.39485	3.46519	0.307665	0	0	-	NW_019109533.1	-
novel.2256	16.9395	12.2116	23.8817	71.6332	40.8002	32.2302	-	NW_019107161.1	-
novel.1668	2.61933	4.3177	2.71627	0.844096	0.678133	0.673829	-	NW_019106549.1	-
novel.349	3.26539	1.61636	4.25989	8.92905	11.782	10.7371	-	NW_019105658.1	-
novel.43	17.4933	18.2239	15.4318	5.71115	7.35615	9.5282	-	NW_019105546.1	-
novel.2151	7.15831	6.916	5.98823	2.24959	2.39199	2.80896	-	NW_019107032.1	-
novel.627	6.84464	8.90716	6.93038	17.6826	25.0425	16.9455	-	NW_019105787.1	-
novel.797	77.8682	77.7626	92.8965	44.0968	15.6704	37.6218	-	NW_019105870.1	-
novel.52	16.7254	10.736	20.4364	48.7483	45.2988	28.4282	-	NW_019105548.1	-
novel.195	7.14637	6.31685	7.51418	1.20168	2.52322	2.14054	-	NW_019105597.1	-
novel.1196	5.19765	5.23539	3.1306	9.65643	13.5569	9.41346	-	NW_019106149.1	-
novel.2673	4.77717	2.8151	2.74946	15.1895	16.0164	10.7476	-	NW_019107919.1	-
novel.3258	4.66462	1.30205	2.59048	0	0	0	-	NW_019110270.1	-
novel.3176	0.466983	2.37347	1.34384	0	0	0	-	NW_019109885.1	-
novel.3233	3.73702	2.56919	0.796595	0	0	0	-	NW_019110133.1	-
novel.2430	8.11173	6.28129	7.2023	2.39802	3.53197	3.07449	-	NW_019107438.1	-
novel.3193	1.23232	3.1589	1.53671	0	0.0983712	0	-	NW_019109983.1	-
novel.1572	21.8389	35.7292	15.2521	7.91848	11.1633	5.8018	-	NW_019106457.1	-
novel.476	1.93032	1.84844	1.08012	0	0	0	-	NW_019105706.1	-
novel.3675	24.8889	16.4559	21.4869	12.3453	5.48353	7.4947	-	NW_019118799.1	-
novel.2371	108.488	101.815	89.6764	38.3277	62.6529	22.9473	-	NW_019107339.1	-
novel.1984	2.62148	3.74315	3.48177	0.160293	0.160971	0	-	NW_019106828.1	-
novel.3157	0.936561	0.517406	2.13366	0	0	0	-	NW_019109775.1	-
novel.2220	4.27452	4.2755	6.79781	17.1679	12.4814	9.63623	-	NW_019107123.1	-
novel.1149	0.676127	2.27105	1.0377	0	0	0	-	NW_019106100.1	-
novel.2348	3.11918	3.59067	1.66997	0.691936	0.0579052	0.753221	-	NW_019107316.1	-
novel.3119	7.85548	5.62105	7.17642	1.93276	0.447909	2.26579	-	NW_019109532.1	-
novel.3587	1.68581	1.49013	2.29087	5.02519	6.28002	6.929	-	NW_019115012.1	-
novel.1132	3.88794	1.51212	4.17698	10.3842	10.8005	8.34333	-	NW_019106086.1	-
novel.2548	22.328	9.03589	13.1603	4.49059	5.36855	1.86222	-	NW_019107681.1	-
novel.3500	10.2995	8.31919	7.49493	20.1854	16.0182	21.8196	-	NW_019113396.1	-
novel.850	2.09608	0.815223	2.65404	0.199941	0.200787	0.36275	-	NW_019105898.1	-
novel.537	2.14889	0.872721	4.2897	0.461662	0.370891	0.653316	-	NW_019105737.1	-
novel.1610	6.51521	5.21905	6.83552	16.1842	13.4897	15.1511	-	NW_019106503.1	-
novel.3367	10.143	8.77889	8.44579	4.25531	1.29324	4.32745	-	NW_019111274.1	-
novel.3175	1.21184	1.96383	1.74366	0	0	0	-	NW_019109880.1	-
novel.3262	21.5123	33.9046	17.1313	2.74248	12.7984	6.6732	-	NW_019110276.1	-
novel.770	18.7972	19.7634	8.35116	5.19033	5.68613	5.99247	-	NW_019105854.1	-
novel.1174	13.9478	15.371	17.2018	7.19941	7.37446	6.42639	-	NW_019106135.1	-
novel.2099	13.3749	11.8224	10.3649	3.03763	5.62761	7.06944	-	NW_019106972.1	-
novel.2854	6.93416	8.03969	5.87404	2.36227	3.30678	3.11696	-	NW_019108313.1	-
novel.3160	2.18747	1.35349	1.67864	0	0	0	-	NW_019109784.1	-
novel.3418	5.85187	5.01586	4.42261	1.83247	1.34477	2.4551	-	NW_019111821.1	-
novel.2904	0.953033	1.12321	1.06655	5.42922	2.6627	5.91009	-	NW_019108471.1	-
novel.26	15.915	13.6769	19.9309	9.37098	2.47029	5.61053	-	NW_019105543.1	-
novel.3135	2.73276	1.44933	1.92233	0.144818	0	0	-	NW_019109635.1	-
novel.3708	18.0051	16.092	19.382	7.15612	9.26246	8.30926	-	NW_019122948.1	-
novel.990	2.91615	4.60295	3.9961	12.7492	6.81727	15.8611	-	NW_019105988.1	-
novel.2984	37.5818	37.9651	30.3848	0	0	1.85826	-	NW_019108847.1	-
novel.3429	0.844782	0.331877	0.270115	3.95449	2.24786	1.46199	-	NW_019112054.1	-
novel.1459	1.31074	0.71298	0.967158	2.16396	2.53529	3.83878	-	NW_019106361.1	-
novel.564	52.6816	24.105	36.8601	2.46333	15.3372	13.4075	-	NW_019105747.1	-
novel.2870	6.46022	10.333	10.6232	1.95628	2.45569	3.19432	-	NW_019108383.1	-
novel.1297	0.865152	1.31096	1.42266	3.92977	4.14371	3.85004	-	NW_019106216.1	-
novel.1395	0.839441	0.318001	1.80216	2.98683	2.71228	3.52809	-	NW_019106296.1	-
novel.1923	18.5783	23.9485	17.5735	3.48686	8.65104	10.7173	-	NW_019106772.1	-
novel.1393	2.19009	1.34022	4.92883	6.69579	5.44653	10.1679	-	NW_019106296.1	-
novel.2446	20.8277	12.7628	13.789	6.60207	10.71	6.08114	-	NW_019107464.1	-
novel.2537	5.80996	6.11377	0.530773	0.219921	0.220851	0.478798	-	NW_019107652.1	-
novel.2299	2.43974	1.01484	1.65196	10.4953	5.15527	3.10458	-	NW_019107225.1	-
novel.2015	434.078	537.628	222.439	137.695	274.775	129.326	-	NW_019106871.1	-
novel.184	1.72609	1.1443	1.03483	4.63072	8.61167	3.54727	-	NW_019105595.1	-
novel.2490	1.25495	3.88247	1.20379	0	0	0	-	NW_019107565.1	-
novel.1820	2.15027	1.26712	1.23757	0.11395	0	0.124042	-	NW_019106700.1	-
novel.2781	25.7264	17.4711	33.706	61.8485	50.5896	41.8075	-	NW_019108148.1	-
novel.2155	8.18649	7.23624	10.4704	2.16915	1.81527	1.57418	-	NW_019107040.1	-
novel.2575	3.76297	3.40933	1.89502	1.04691	0.750959	0.976833	-	NW_019107757.1	-
novel.3345	0.474728	2.09812	0.607167	0	0	0	-	NW_019111091.1	-
novel.747	1.41514	0.41696	1.74753	0.297387	0.57132	0.239276	-	NW_019105844.1	-
novel.1676	0.496801	1.64675	1.19137	0.0987267	0	0	-	NW_019106556.1	-
novel.3084	0.501729	0.591321	0.962552	2.12706	2.80358	5.35449	-	NW_019109330.1	-
novel.2586	1.89826	1.77961	3.5314	4.75541	4.86736	6.22187	-	NW_019107780.1	-
novel.3639	8.44469	5.8057	13.2757	19.0193	22.6575	19.2829	-	NW_019116671.1	-
novel.1552	4.05243	5.73126	6.73786	1.50326	0.64698	1.6364	-	NW_019106434.1	-
novel.1887	13.5467	14.6352	20.5024	42.5944	28.1159	28.3933	-	NW_019106739.1	-
novel.3192	2.4083	1.41917	0.19251	0	0	0	-	NW_019109983.1	-
novel.1005	0.341718	0.604106	3.27788	9.23548	7.91064	5.32242	-	NW_019105998.1	-
novel.3331	2.59546	3.27741	3.55664	0.785953	0.394639	1.39029	-	NW_019110857.1	-
novel.1722	71.6215	90.657	51.847	19.8882	50.312	35.0361	-	NW_019106608.1	-
novel.119	6.88801	4.28257	6.04728	3.20164	1.5377	3.18215	-	NW_019105571.1	-
novel.200	26.0383	20.1389	16.9314	7.46315	15.2892	8.77409	-	NW_019105599.1	-
novel.2568	0.425799	0.352851	0.433969	0.994249	0.934723	1.15139	-	NW_019107741.1	-
novel.669	4.8166	0.709585	5.77531	13.0814	7.36941	24.6596	-	NW_019105805.1	-
novel.629	2.50865	5.32189	0.962552	0	0	0	-	NW_019105787.1	-
novel.773	3.83139	6.99909	4.41024	1.01519	1.63117	1.1051	-	NW_019105856.1	-
novel.3449	2.35011	4.15463	1.35258	0	0	0	-	NW_019112646.1	-
novel.132	2.87354	2.27262	3.19162	1.08198	1.20728	0.916073	-	NW_019105575.1	-
novel.81	12.2338	7.45414	6.49418	1.88828	5.59399	4.05966	-	NW_019105556.1	-
novel.1387	2.44658	2.3943	2.43066	5.34816	5.16153	4.68772	-	NW_019106292.1	-
novel.2824	5.80921	6.34311	6.55576	1.83351	2.72781	4.13966	-	NW_019108233.1	-
novel.3374	0.561106	0.826625	1.6147	0	0	0	-	NW_019111320.1	-
novel.2096	1.08123	1.01545	1.75019	3.02603	1.63629	3.43049	-	NW_019106965.1	-
novel.926	1.83536	2.16309	1.85835	0.486308	0.732548	0.26469	-	NW_019105950.1	-
novel.967	0	0	0	1.81088	1.3639	1.47845	-	NW_019105974.1	-
novel.3448	2.09794	1.51444	3.11924	5.67001	3.29358	4.56864	-	NW_019112457.1	-
novel.1048	1.33324	0.491035	2.34463	0.264948	0.0886897	0.192276	-	NW_019106022.1	-
novel.3245	2.336	1.03242	1.12038	0	0	0	-	NW_019110184.1	-
novel.2610	9.95172	8.94077	7.51163	4.79824	3.90692	3.67037	-	NW_019107808.1	-
novel.3426	4.56722	3.70065	4.01595	2.11778	1.15451	2.23948	-	NW_019111990.1	-
novel.1526	4.46841	2.33394	3.99401	1.53379	1.45921	1.05451	-	NW_019106411.1	-
novel.1559	3.39218	4.36135	3.5497	6.37341	14.2777	10.9405	-	NW_019106446.1	-
novel.17	4.1634	4.00295	3.01277	1.33541	1.7492	2.02251	-	NW_019105541.1	-
novel.3146	2.43146	2.14922	0.291542	0	0	0	-	NW_019109723.1	-
novel.2579	20.4167	30.4404	16.9889	6.06151	13.9415	11.7068	-	NW_019107773.1	-
novel.652	7.50891	9.48187	6.10524	1.64853	2.56889	5.8168	-	NW_019105798.1	-
novel.2320	0.651731	0.960134	1.45871	6.04404	3.12151	3.19569	-	NW_019107266.1	-
novel.3075	4.92607	4.35427	0.315017	0.261049	0	0.28417	-	NW_019109269.1	-
novel.1645	2.06707	1.52261	1.65234	8.76327	3.30013	8.347	-	NW_019106525.1	-
novel.2428	2.90657	0.256919	0.278808	7.62442	3.24828	6.53917	-	NW_019107432.1	-
novel.396	11.0172	6.95599	9.81324	2.9192	1.88456	5.44757	-	NW_019105674.1	-
novel.3469	17.0202	23.6415	20.991	26.0923	30.408	88.0152	-	NW_019112914.1	-
novel.357	0.441312	0.195043	0	2.63099	2.28983	1.33654	-	NW_019105660.1	-
novel.1185	0.850193	0.53679	1.28155	2.124	1.55126	3.41563	-	NW_019106142.1	-
novel.2530	1.64531	1.78994	2.06385	0.201209	0.404119	0.657089	-	NW_019107636.1	-
novel.80	2.06455	1.69905	4.02906	0.735669	1.30707	0.862429	-	NW_019105555.1	-
novel.356	0	0.271921	0.295089	1.46721	1.71898	5.05767	-	NW_019105659.1	-
